# Supplementary material for: Using Constrained Density Functional Theory to Track Proton Transfers and to Sample Their Associated Free Energy Surface
Source: J Chem Theory Comput. 2021 Sep 1;17(9):5759–65. doi: 10.1021/acs.jctc.1c00609 (PMC8444337; doi:10.1021/acs.jctc.1c00609)
Supplement: Supplementary file 2 — ct1c00609_si_002.xyz [file ct1c00609_si_002.xyz]

31
generated by pypdb
C     53.183998107910     21.858999252319     67.155998229980
H     54.220001220703     21.872999191284     67.518997192383
H     52.883998870850     22.875000000000     66.870002746582
H     53.129001617432     21.232000350952     66.255996704102
C     52.176998138428     21.329000473022     68.177001953125
O     50.957000732422     21.354000091553     67.962997436523
N     52.720001220703     20.795000076294     69.322998046875
H     53.712001800537     20.905000686646     69.527000427246
C     51.903999328613     20.356000900269     70.458000183105
H     50.917999267578     20.833999633789     70.355003356934
C     51.729000091553     18.812000274658     70.494003295898
H     51.201999664307     18.531000137329     71.419998168945
H     52.723999023438     18.347999572754     70.530998229980
C     50.941001892090     18.284000396729     69.271003723145
H     51.443000793457     18.610000610352     68.349998474121
H     49.922000885010     18.684000015259     69.260002136230
C     50.858001708984     16.767000198364     69.261001586914
O     49.812000274658     16.114999771118     69.400001525879
O     52.069000244141     16.197999954224     69.074996948242
C     52.611999511719     20.819999694824     71.754997253418
O     53.842998504639     20.957000732422     71.808998107910
N     51.791000366211     21.025999069214     72.828002929688
H     50.793998718262     20.868999481201     72.717002868652
C     52.312000274658     21.354000091553     74.164001464844
H     52.625999450684     20.450000762939     74.708000183105
H     51.532001495361     21.868999481201     74.736999511719
H     53.180999755859     22.011999130249     74.055000305176
O     51.983001708984     14.000000000000     69.041999816895
H     52.164001464844     13.630000114441     68.151000976562
H     51.020000457764     13.847999572754     69.233001708984
H     52.021999359131     14.998999595642     69.056999206543
31
generated by pypdb
C     53.183998107910     21.858999252319     67.155998229980
H     54.220001220703     21.872999191284     67.518997192383
H     52.883998870850     22.875000000000     66.870002746582
H     53.129001617432     21.232000350952     66.255996704102
C     52.176998138428     21.329000473022     68.177001953125
O     50.957000732422     21.354000091553     67.962997436523
N     52.720001220703     20.795000076294     69.322998046875
H     53.712001800537     20.905000686646     69.527000427246
C     51.903999328613     20.356000900269     70.458000183105
H     50.917999267578     20.833999633789     70.355003356934
C     51.729000091553     18.812000274658     70.494003295898
H     51.201999664307     18.531000137329     71.419998168945
H     52.723999023438     18.347999572754     70.530998229980
C     50.941001892090     18.284000396729     69.271003723145
H     51.443000793457     18.610000610352     68.349998474121
H     49.922000885010     18.684000015259     69.260002136230
C     50.858001708984     16.767000198364     69.261001586914
O     49.812000274658     16.114999771118     69.400001525879
O     52.069000244141     16.197999954224     69.074996948242
C     52.611999511719     20.819999694824     71.754997253418
O     53.842998504639     20.957000732422     71.808998107910
N     51.791000366211     21.025999069214     72.828002929688
H     50.793998718262     20.868999481201     72.717002868652
C     52.312000274658     21.354000091553     74.164001464844
H     52.625999450684     20.450000762939     74.708000183105
H     51.532001495361     21.868999481201     74.736999511719
H     53.180999755859     22.011999130249     74.055000305176
O     51.983001708984     14.000000000000     69.041999816895
H     52.166999816895     13.621999740601     68.155998229980
H     51.020000457764     13.847999572754     69.228996276855
H     52.022998809814     15.024000167847     69.056999206543
31
generated by pypdb
C     53.183998107910     21.858999252319     67.155998229980
H     54.220001220703     21.872999191284     67.518997192383
H     52.883998870850     22.875000000000     66.870002746582
H     53.129001617432     21.232000350952     66.255996704102
C     52.176998138428     21.329000473022     68.177001953125
O     50.957000732422     21.354000091553     67.962997436523
N     52.720001220703     20.795000076294     69.322998046875
H     53.712001800537     20.905000686646     69.527000427246
C     51.903999328613     20.356000900269     70.458000183105
H     50.917999267578     20.833999633789     70.355003356934
C     51.729000091553     18.812000274658     70.494003295898
H     51.201999664307     18.531000137329     71.419998168945
H     52.723999023438     18.347999572754     70.530998229980
C     50.941001892090     18.284000396729     69.271003723145
H     51.443000793457     18.610000610352     68.349998474121
H     49.922000885010     18.684000015259     69.260002136230
C     50.858001708984     16.767000198364     69.261001586914
O     49.812000274658     16.114999771118     69.400001525879
O     52.069000244141     16.197999954224     69.074996948242
C     52.611999511719     20.819999694824     71.754997253418
O     53.842998504639     20.957000732422     71.808998107910
N     51.791000366211     21.025999069214     72.828002929688
H     50.793998718262     20.868999481201     72.717002868652
C     52.312000274658     21.354000091553     74.164001464844
H     52.625999450684     20.450000762939     74.708000183105
H     51.532001495361     21.868999481201     74.736999511719
H     53.180999755859     22.011999130249     74.055000305176
O     51.983001708984     14.000000000000     69.041999816895
H     52.168998718262     13.614999771118     68.160003662109
H     51.020999908447     13.847999572754     69.225997924805
H     52.023998260498     15.048999786377     69.057998657227
31
generated by pypdb
C     53.183998107910     21.858999252319     67.155998229980
H     54.220001220703     21.872999191284     67.518997192383
H     52.883998870850     22.875000000000     66.870002746582
H     53.129001617432     21.232000350952     66.255996704102
C     52.176998138428     21.329000473022     68.177001953125
O     50.957000732422     21.354000091553     67.962997436523
N     52.720001220703     20.795000076294     69.322998046875
H     53.712001800537     20.905000686646     69.527000427246
C     51.903999328613     20.356000900269     70.458000183105
H     50.917999267578     20.833999633789     70.355003356934
C     51.729000091553     18.812000274658     70.494003295898
H     51.201999664307     18.531000137329     71.419998168945
H     52.723999023438     18.347999572754     70.530998229980
C     50.941001892090     18.284000396729     69.271003723145
H     51.443000793457     18.610000610352     68.349998474121
H     49.922000885010     18.684000015259     69.260002136230
C     50.858001708984     16.767000198364     69.261001586914
O     49.812000274658     16.114999771118     69.400001525879
O     52.069000244141     16.197999954224     69.074996948242
C     52.611999511719     20.819999694824     71.754997253418
O     53.842998504639     20.957000732422     71.808998107910
N     51.791000366211     21.025999069214     72.828002929688
H     50.793998718262     20.868999481201     72.717002868652
C     52.312000274658     21.354000091553     74.164001464844
H     52.625999450684     20.450000762939     74.708000183105
H     51.532001495361     21.868999481201     74.736999511719
H     53.180999755859     22.011999130249     74.055000305176
O     51.983001708984     14.000000000000     69.041999816895
H     52.175998687744     13.602999687195     68.167999267578
H     51.020999908447     13.847999572754     69.220001220703
H     52.025001525879     15.074000358582     69.057998657227
31
generated by pypdb
C     53.183998107910     21.858999252319     67.155998229980
H     54.220001220703     21.872999191284     67.518997192383
H     52.883998870850     22.875000000000     66.870002746582
H     53.129001617432     21.232000350952     66.255996704102
C     52.176998138428     21.329000473022     68.177001953125
O     50.957000732422     21.354000091553     67.962997436523
N     52.720001220703     20.795000076294     69.322998046875
H     53.712001800537     20.905000686646     69.527000427246
C     51.903999328613     20.356000900269     70.458000183105
H     50.917999267578     20.833999633789     70.355003356934
C     51.729000091553     18.812000274658     70.494003295898
H     51.201999664307     18.531000137329     71.419998168945
H     52.723999023438     18.347999572754     70.530998229980
C     50.941001892090     18.284000396729     69.271003723145
H     51.443000793457     18.610000610352     68.349998474121
H     49.922000885010     18.684000015259     69.260002136230
C     50.858001708984     16.767000198364     69.261001586914
O     49.812000274658     16.114999771118     69.400001525879
O     52.069000244141     16.197999954224     69.074996948242
C     52.611999511719     20.819999694824     71.754997253418
O     53.842998504639     20.957000732422     71.808998107910
N     51.791000366211     21.025999069214     72.828002929688
H     50.793998718262     20.868999481201     72.717002868652
C     52.312000274658     21.354000091553     74.164001464844
H     52.625999450684     20.450000762939     74.708000183105
H     51.532001495361     21.868999481201     74.736999511719
H     53.180999755859     22.011999130249     74.055000305176
O     51.983001708984     14.000000000000     69.041999816895
H     52.181999206543     13.590000152588     68.175003051758
H     51.020999908447     13.847999572754     69.216003417969
H     52.026000976562     15.098999977112     69.057998657227
31
generated by pypdb
C     53.183998107910     21.858999252319     67.155998229980
H     54.220001220703     21.872999191284     67.518997192383
H     52.883998870850     22.875000000000     66.870002746582
H     53.129001617432     21.232000350952     66.255996704102
C     52.176998138428     21.329000473022     68.177001953125
O     50.957000732422     21.354000091553     67.962997436523
N     52.720001220703     20.795000076294     69.322998046875
H     53.712001800537     20.905000686646     69.527000427246
C     51.903999328613     20.356000900269     70.458000183105
H     50.917999267578     20.833999633789     70.355003356934
C     51.729000091553     18.812000274658     70.494003295898
H     51.201999664307     18.531000137329     71.419998168945
H     52.723999023438     18.347999572754     70.530998229980
C     50.941001892090     18.284000396729     69.271003723145
H     51.443000793457     18.610000610352     68.349998474121
H     49.922000885010     18.684000015259     69.260002136230
C     50.858001708984     16.767000198364     69.261001586914
O     49.812000274658     16.114999771118     69.400001525879
O     52.069000244141     16.197999954224     69.074996948242
C     52.611999511719     20.819999694824     71.754997253418
O     53.842998504639     20.957000732422     71.808998107910
N     51.791000366211     21.025999069214     72.828002929688
H     50.793998718262     20.868999481201     72.717002868652
C     52.312000274658     21.354000091553     74.164001464844
H     52.625999450684     20.450000762939     74.708000183105
H     51.532001495361     21.868999481201     74.736999511719
H     53.180999755859     22.011999130249     74.055000305176
O     51.983001708984     14.000000000000     69.041999816895
H     52.187000274658     13.576999664307     68.182998657227
H     51.021999359131     13.847000122070     69.211997985840
H     52.027000427246     15.123999595642     69.058998107910
31
generated by pypdb
C     53.183998107910     21.858999252319     67.155998229980
H     54.220001220703     21.872999191284     67.518997192383
H     52.883998870850     22.875000000000     66.870002746582
H     53.129001617432     21.232000350952     66.255996704102
C     52.176998138428     21.329000473022     68.177001953125
O     50.957000732422     21.354000091553     67.962997436523
N     52.720001220703     20.795000076294     69.322998046875
H     53.712001800537     20.905000686646     69.527000427246
C     51.903999328613     20.356000900269     70.458000183105
H     50.917999267578     20.833999633789     70.355003356934
C     51.729000091553     18.812000274658     70.494003295898
H     51.201999664307     18.531000137329     71.419998168945
H     52.723999023438     18.347999572754     70.530998229980
C     50.941001892090     18.284000396729     69.271003723145
H     51.443000793457     18.610000610352     68.349998474121
H     49.922000885010     18.684000015259     69.260002136230
C     50.858001708984     16.767000198364     69.261001586914
O     49.812000274658     16.114999771118     69.400001525879
O     52.069000244141     16.197999954224     69.074996948242
C     52.611999511719     20.819999694824     71.754997253418
O     53.842998504639     20.957000732422     71.808998107910
N     51.791000366211     21.025999069214     72.828002929688
H     50.793998718262     20.868999481201     72.717002868652
C     52.312000274658     21.354000091553     74.164001464844
H     52.625999450684     20.450000762939     74.708000183105
H     51.532001495361     21.868999481201     74.736999511719
H     53.180999755859     22.011999130249     74.055000305176
O     51.983001708984     14.000000000000     69.041999816895
H     52.198001861572     13.557000160217     68.196998596191
H     51.021999359131     13.847000122070     69.204002380371
H     52.027999877930     15.149000167847     69.058998107910
31
generated by pypdb
C     53.183998107910     21.858999252319     67.155998229980
H     54.220001220703     21.872999191284     67.518997192383
H     52.883998870850     22.875000000000     66.870002746582
H     53.129001617432     21.232000350952     66.255996704102
C     52.176998138428     21.329000473022     68.177001953125
O     50.957000732422     21.354000091553     67.962997436523
N     52.720001220703     20.795000076294     69.322998046875
H     53.712001800537     20.905000686646     69.527000427246
C     51.903999328613     20.356000900269     70.458000183105
H     50.917999267578     20.833999633789     70.355003356934
C     51.729000091553     18.812000274658     70.494003295898
H     51.201999664307     18.531000137329     71.419998168945
H     52.723999023438     18.347999572754     70.530998229980
C     50.941001892090     18.284000396729     69.271003723145
H     51.443000793457     18.610000610352     68.349998474121
H     49.922000885010     18.684000015259     69.260002136230
C     50.858001708984     16.767000198364     69.261001586914
O     49.812000274658     16.114999771118     69.400001525879
O     52.069000244141     16.197999954224     69.074996948242
C     52.611999511719     20.819999694824     71.754997253418
O     53.842998504639     20.957000732422     71.808998107910
N     51.791000366211     21.025999069214     72.828002929688
H     50.793998718262     20.868999481201     72.717002868652
C     52.312000274658     21.354000091553     74.164001464844
H     52.625999450684     20.450000762939     74.708000183105
H     51.532001495361     21.868999481201     74.736999511719
H     53.180999755859     22.011999130249     74.055000305176
O     51.983001708984     14.000000000000     69.041999816895
H     52.209999084473     13.536000251770     68.211997985840
H     51.020999908447     13.845999717712     69.195999145508
H     52.028999328613     15.173999786377     69.059997558594
31
generated by pypdb
C     53.183998107910     21.858999252319     67.155998229980
H     54.220001220703     21.872999191284     67.518997192383
H     52.883998870850     22.875000000000     66.870002746582
H     53.129001617432     21.232000350952     66.255996704102
C     52.176998138428     21.329000473022     68.177001953125
O     50.957000732422     21.354000091553     67.962997436523
N     52.720001220703     20.795000076294     69.322998046875
H     53.712001800537     20.905000686646     69.527000427246
C     51.903999328613     20.356000900269     70.458000183105
H     50.917999267578     20.833999633789     70.355003356934
C     51.729000091553     18.812000274658     70.494003295898
H     51.201999664307     18.531000137329     71.419998168945
H     52.723999023438     18.347999572754     70.530998229980
C     50.941001892090     18.284000396729     69.271003723145
H     51.443000793457     18.610000610352     68.349998474121
H     49.922000885010     18.684000015259     69.260002136230
C     50.858001708984     16.767000198364     69.261001586914
O     49.812000274658     16.114999771118     69.400001525879
O     52.069000244141     16.197999954224     69.074996948242
C     52.611999511719     20.819999694824     71.754997253418
O     53.842998504639     20.957000732422     71.808998107910
N     51.791000366211     21.025999069214     72.828002929688
H     50.793998718262     20.868999481201     72.717002868652
C     52.312000274658     21.354000091553     74.164001464844
H     52.625999450684     20.450000762939     74.708000183105
H     51.532001495361     21.868999481201     74.736999511719
H     53.180999755859     22.011999130249     74.055000305176
O     51.983001708984     14.000000000000     69.041999816895
H     52.222999572754     13.510000228882     68.231002807617
H     51.020999908447     13.845000267029     69.189002990723
H     52.029998779297     15.199000358582     69.059997558594
31
generated by pypdb
C     53.183998107910     21.858999252319     67.155998229980
H     54.220001220703     21.872999191284     67.518997192383
H     52.883998870850     22.875000000000     66.870002746582
H     53.129001617432     21.232000350952     66.255996704102
C     52.176998138428     21.329000473022     68.177001953125
O     50.957000732422     21.354000091553     67.962997436523
N     52.720001220703     20.795000076294     69.322998046875
H     53.712001800537     20.905000686646     69.527000427246
C     51.903999328613     20.356000900269     70.458000183105
H     50.917999267578     20.833999633789     70.355003356934
C     51.729000091553     18.812000274658     70.494003295898
H     51.201999664307     18.531000137329     71.419998168945
H     52.723999023438     18.347999572754     70.530998229980
C     50.941001892090     18.284000396729     69.271003723145
H     51.443000793457     18.610000610352     68.349998474121
H     49.922000885010     18.684000015259     69.260002136230
C     50.858001708984     16.767000198364     69.261001586914
O     49.812000274658     16.114999771118     69.400001525879
O     52.069000244141     16.197999954224     69.074996948242
C     52.611999511719     20.819999694824     71.754997253418
O     53.842998504639     20.957000732422     71.808998107910
N     51.791000366211     21.025999069214     72.828002929688
H     50.793998718262     20.868999481201     72.717002868652
C     52.312000274658     21.354000091553     74.164001464844
H     52.625999450684     20.450000762939     74.708000183105
H     51.532001495361     21.868999481201     74.736999511719
H     53.180999755859     22.011999130249     74.055000305176
O     51.979000091553     13.899999618530     69.040000915527
H     52.131000518799     13.567000389099     68.127998352051
H     51.016998291016     13.758000373840     69.247001647949
H     52.018001556396     14.899000167847     69.055000305176
31
generated by pypdb
C     53.183998107910     21.858999252319     67.155998229980
H     54.220001220703     21.872999191284     67.518997192383
H     52.883998870850     22.875000000000     66.870002746582
H     53.129001617432     21.232000350952     66.255996704102
C     52.176998138428     21.329000473022     68.177001953125
O     50.957000732422     21.354000091553     67.962997436523
N     52.720001220703     20.795000076294     69.322998046875
H     53.712001800537     20.905000686646     69.527000427246
C     51.903999328613     20.356000900269     70.458000183105
H     50.917999267578     20.833999633789     70.355003356934
C     51.729000091553     18.812000274658     70.494003295898
H     51.201999664307     18.531000137329     71.419998168945
H     52.723999023438     18.347999572754     70.530998229980
C     50.941001892090     18.284000396729     69.271003723145
H     51.443000793457     18.610000610352     68.349998474121
H     49.922000885010     18.684000015259     69.260002136230
C     50.858001708984     16.767000198364     69.261001586914
O     49.812000274658     16.114999771118     69.400001525879
O     52.069000244141     16.197999954224     69.074996948242
C     52.611999511719     20.819999694824     71.754997253418
O     53.842998504639     20.957000732422     71.808998107910
N     51.791000366211     21.025999069214     72.828002929688
H     50.793998718262     20.868999481201     72.717002868652
C     52.312000274658     21.354000091553     74.164001464844
H     52.625999450684     20.450000762939     74.708000183105
H     51.532001495361     21.868999481201     74.736999511719
H     53.180999755859     22.011999130249     74.055000305176
O     51.979000091553     13.899999618530     69.040000915527
H     52.129001617432     13.562999725342     68.129997253418
H     51.016998291016     13.760999679565     69.244003295898
H     52.020000457764     14.937000274658     69.055999755859
31
generated by pypdb
C     53.183998107910     21.858999252319     67.155998229980
H     54.220001220703     21.872999191284     67.518997192383
H     52.883998870850     22.875000000000     66.870002746582
H     53.129001617432     21.232000350952     66.255996704102
C     52.176998138428     21.329000473022     68.177001953125
O     50.957000732422     21.354000091553     67.962997436523
N     52.720001220703     20.795000076294     69.322998046875
H     53.712001800537     20.905000686646     69.527000427246
C     51.903999328613     20.356000900269     70.458000183105
H     50.917999267578     20.833999633789     70.355003356934
C     51.729000091553     18.812000274658     70.494003295898
H     51.201999664307     18.531000137329     71.419998168945
H     52.723999023438     18.347999572754     70.530998229980
C     50.941001892090     18.284000396729     69.271003723145
H     51.443000793457     18.610000610352     68.349998474121
H     49.922000885010     18.684000015259     69.260002136230
C     50.858001708984     16.767000198364     69.261001586914
O     49.812000274658     16.114999771118     69.400001525879
O     52.069000244141     16.197999954224     69.074996948242
C     52.611999511719     20.819999694824     71.754997253418
O     53.842998504639     20.957000732422     71.808998107910
N     51.791000366211     21.025999069214     72.828002929688
H     50.793998718262     20.868999481201     72.717002868652
C     52.312000274658     21.354000091553     74.164001464844
H     52.625999450684     20.450000762939     74.708000183105
H     51.532001495361     21.868999481201     74.736999511719
H     53.180999755859     22.011999130249     74.055000305176
O     51.979000091553     13.899999618530     69.040000915527
H     52.129001617432     13.557000160217     68.133003234863
H     51.018001556396     13.762000083923     69.239997863770
H     52.020999908447     14.973999977112     69.056999206543
31
generated by pypdb
C     53.183998107910     21.858999252319     67.155998229980
H     54.220001220703     21.872999191284     67.518997192383
H     52.883998870850     22.875000000000     66.870002746582
H     53.129001617432     21.232000350952     66.255996704102
C     52.176998138428     21.329000473022     68.177001953125
O     50.957000732422     21.354000091553     67.962997436523
N     52.720001220703     20.795000076294     69.322998046875
H     53.712001800537     20.905000686646     69.527000427246
C     51.903999328613     20.356000900269     70.458000183105
H     50.917999267578     20.833999633789     70.355003356934
C     51.729000091553     18.812000274658     70.494003295898
H     51.201999664307     18.531000137329     71.419998168945
H     52.723999023438     18.347999572754     70.530998229980
C     50.941001892090     18.284000396729     69.271003723145
H     51.443000793457     18.610000610352     68.349998474121
H     49.922000885010     18.684000015259     69.260002136230
C     50.858001708984     16.767000198364     69.261001586914
O     49.812000274658     16.114999771118     69.400001525879
O     52.069000244141     16.197999954224     69.074996948242
C     52.611999511719     20.819999694824     71.754997253418
O     53.842998504639     20.957000732422     71.808998107910
N     51.791000366211     21.025999069214     72.828002929688
H     50.793998718262     20.868999481201     72.717002868652
C     52.312000274658     21.354000091553     74.164001464844
H     52.625999450684     20.450000762939     74.708000183105
H     51.532001495361     21.868999481201     74.736999511719
H     53.180999755859     22.011999130249     74.055000305176
O     51.979000091553     13.899999618530     69.040000915527
H     52.132999420166     13.546999931335     68.138999938965
H     51.018001556396     13.765000343323     69.235000610352
H     52.022998809814     15.012000083923     69.056999206543
31
generated by pypdb
C     53.183998107910     21.858999252319     67.155998229980
H     54.220001220703     21.872999191284     67.518997192383
H     52.883998870850     22.875000000000     66.870002746582
H     53.129001617432     21.232000350952     66.255996704102
C     52.176998138428     21.329000473022     68.177001953125
O     50.957000732422     21.354000091553     67.962997436523
N     52.720001220703     20.795000076294     69.322998046875
H     53.712001800537     20.905000686646     69.527000427246
C     51.903999328613     20.356000900269     70.458000183105
H     50.917999267578     20.833999633789     70.355003356934
C     51.729000091553     18.812000274658     70.494003295898
H     51.201999664307     18.531000137329     71.419998168945
H     52.723999023438     18.347999572754     70.530998229980
C     50.941001892090     18.284000396729     69.271003723145
H     51.443000793457     18.610000610352     68.349998474121
H     49.922000885010     18.684000015259     69.260002136230
C     50.858001708984     16.767000198364     69.261001586914
O     49.812000274658     16.114999771118     69.400001525879
O     52.069000244141     16.197999954224     69.074996948242
C     52.611999511719     20.819999694824     71.754997253418
O     53.842998504639     20.957000732422     71.808998107910
N     51.791000366211     21.025999069214     72.828002929688
H     50.793998718262     20.868999481201     72.717002868652
C     52.312000274658     21.354000091553     74.164001464844
H     52.625999450684     20.450000762939     74.708000183105
H     51.532001495361     21.868999481201     74.736999511719
H     53.180999755859     22.011999130249     74.055000305176
O     51.979000091553     13.899999618530     69.040000915527
H     52.137001037598     13.536000251770     68.144996643066
H     51.018001556396     13.767000198364     69.228996276855
H     52.023998260498     15.048999786377     69.057998657227
31
generated by pypdb
C     53.183998107910     21.858999252319     67.155998229980
H     54.220001220703     21.872999191284     67.518997192383
H     52.883998870850     22.875000000000     66.870002746582
H     53.129001617432     21.232000350952     66.255996704102
C     52.176998138428     21.329000473022     68.177001953125
O     50.957000732422     21.354000091553     67.962997436523
N     52.720001220703     20.795000076294     69.322998046875
H     53.712001800537     20.905000686646     69.527000427246
C     51.903999328613     20.356000900269     70.458000183105
H     50.917999267578     20.833999633789     70.355003356934
C     51.729000091553     18.812000274658     70.494003295898
H     51.201999664307     18.531000137329     71.419998168945
H     52.723999023438     18.347999572754     70.530998229980
C     50.941001892090     18.284000396729     69.271003723145
H     51.443000793457     18.610000610352     68.349998474121
H     49.922000885010     18.684000015259     69.260002136230
C     50.858001708984     16.767000198364     69.261001586914
O     49.812000274658     16.114999771118     69.400001525879
O     52.069000244141     16.197999954224     69.074996948242
C     52.611999511719     20.819999694824     71.754997253418
O     53.842998504639     20.957000732422     71.808998107910
N     51.791000366211     21.025999069214     72.828002929688
H     50.793998718262     20.868999481201     72.717002868652
C     52.312000274658     21.354000091553     74.164001464844
H     52.625999450684     20.450000762939     74.708000183105
H     51.532001495361     21.868999481201     74.736999511719
H     53.180999755859     22.011999130249     74.055000305176
O     51.979000091553     13.899999618530     69.040000915527
H     52.143001556396     13.520000457764     68.152999877930
H     51.018001556396     13.769000053406     69.222999572754
H     52.026000976562     15.086000442505     69.057998657227
31
generated by pypdb
C     53.183998107910     21.858999252319     67.155998229980
H     54.220001220703     21.872999191284     67.518997192383
H     52.883998870850     22.875000000000     66.870002746582
H     53.129001617432     21.232000350952     66.255996704102
C     52.176998138428     21.329000473022     68.177001953125
O     50.957000732422     21.354000091553     67.962997436523
N     52.720001220703     20.795000076294     69.322998046875
H     53.712001800537     20.905000686646     69.527000427246
C     51.903999328613     20.356000900269     70.458000183105
H     50.917999267578     20.833999633789     70.355003356934
C     51.729000091553     18.812000274658     70.494003295898
H     51.201999664307     18.531000137329     71.419998168945
H     52.723999023438     18.347999572754     70.530998229980
C     50.941001892090     18.284000396729     69.271003723145
H     51.443000793457     18.610000610352     68.349998474121
H     49.922000885010     18.684000015259     69.260002136230
C     50.858001708984     16.767000198364     69.261001586914
O     49.812000274658     16.114999771118     69.400001525879
O     52.069000244141     16.197999954224     69.074996948242
C     52.611999511719     20.819999694824     71.754997253418
O     53.842998504639     20.957000732422     71.808998107910
N     51.791000366211     21.025999069214     72.828002929688
H     50.793998718262     20.868999481201     72.717002868652
C     52.312000274658     21.354000091553     74.164001464844
H     52.625999450684     20.450000762939     74.708000183105
H     51.532001495361     21.868999481201     74.736999511719
H     53.180999755859     22.011999130249     74.055000305176
O     51.979000091553     13.899999618530     69.040000915527
H     52.152999877930     13.500000000000     68.165000915527
H     51.018001556396     13.769000053406     69.214996337891
H     52.027000427246     15.123999595642     69.058998107910
31
generated by pypdb
C     53.183998107910     21.858999252319     67.155998229980
H     54.220001220703     21.872999191284     67.518997192383
H     52.883998870850     22.875000000000     66.870002746582
H     53.129001617432     21.232000350952     66.255996704102
C     52.176998138428     21.329000473022     68.177001953125
O     50.957000732422     21.354000091553     67.962997436523
N     52.720001220703     20.795000076294     69.322998046875
H     53.712001800537     20.905000686646     69.527000427246
C     51.903999328613     20.356000900269     70.458000183105
H     50.917999267578     20.833999633789     70.355003356934
C     51.729000091553     18.812000274658     70.494003295898
H     51.201999664307     18.531000137329     71.419998168945
H     52.723999023438     18.347999572754     70.530998229980
C     50.941001892090     18.284000396729     69.271003723145
H     51.443000793457     18.610000610352     68.349998474121
H     49.922000885010     18.684000015259     69.260002136230
C     50.858001708984     16.767000198364     69.261001586914
O     49.812000274658     16.114999771118     69.400001525879
O     52.069000244141     16.197999954224     69.074996948242
C     52.611999511719     20.819999694824     71.754997253418
O     53.842998504639     20.957000732422     71.808998107910
N     51.791000366211     21.025999069214     72.828002929688
H     50.793998718262     20.868999481201     72.717002868652
C     52.312000274658     21.354000091553     74.164001464844
H     52.625999450684     20.450000762939     74.708000183105
H     51.532001495361     21.868999481201     74.736999511719
H     53.180999755859     22.011999130249     74.055000305176
O     51.979000091553     13.899999618530     69.040000915527
H     52.165000915527     13.472999572754     68.180999755859
H     51.016998291016     13.770999908447     69.206001281738
H     52.028999328613     15.161000251770     69.058998107910
31
generated by pypdb
C     53.183998107910     21.858999252319     67.155998229980
H     54.220001220703     21.872999191284     67.518997192383
H     52.883998870850     22.875000000000     66.870002746582
H     53.129001617432     21.232000350952     66.255996704102
C     52.176998138428     21.329000473022     68.177001953125
O     50.957000732422     21.354000091553     67.962997436523
N     52.720001220703     20.795000076294     69.322998046875
H     53.712001800537     20.905000686646     69.527000427246
C     51.903999328613     20.356000900269     70.458000183105
H     50.917999267578     20.833999633789     70.355003356934
C     51.729000091553     18.812000274658     70.494003295898
H     51.201999664307     18.531000137329     71.419998168945
H     52.723999023438     18.347999572754     70.530998229980
C     50.941001892090     18.284000396729     69.271003723145
H     51.443000793457     18.610000610352     68.349998474121
H     49.922000885010     18.684000015259     69.260002136230
C     50.858001708984     16.767000198364     69.261001586914
O     49.812000274658     16.114999771118     69.400001525879
O     52.069000244141     16.197999954224     69.074996948242
C     52.611999511719     20.819999694824     71.754997253418
O     53.842998504639     20.957000732422     71.808998107910
N     51.791000366211     21.025999069214     72.828002929688
H     50.793998718262     20.868999481201     72.717002868652
C     52.312000274658     21.354000091553     74.164001464844
H     52.625999450684     20.450000762939     74.708000183105
H     51.532001495361     21.868999481201     74.736999511719
H     53.180999755859     22.011999130249     74.055000305176
O     51.979000091553     13.899999618530     69.040000915527
H     52.180999755859     13.439999580383     68.202003479004
H     51.015998840332     13.770999908447     69.194999694824
H     52.029998779297     15.199000358582     69.059997558594
31
generated by pypdb
C     53.183998107910     21.858999252319     67.155998229980
H     54.220001220703     21.872999191284     67.518997192383
H     52.883998870850     22.875000000000     66.870002746582
H     53.129001617432     21.232000350952     66.255996704102
C     52.176998138428     21.329000473022     68.177001953125
O     50.957000732422     21.354000091553     67.962997436523
N     52.720001220703     20.795000076294     69.322998046875
H     53.712001800537     20.905000686646     69.527000427246
C     51.903999328613     20.356000900269     70.458000183105
H     50.917999267578     20.833999633789     70.355003356934
C     51.729000091553     18.812000274658     70.494003295898
H     51.201999664307     18.531000137329     71.419998168945
H     52.723999023438     18.347999572754     70.530998229980
C     50.941001892090     18.284000396729     69.271003723145
H     51.443000793457     18.610000610352     68.349998474121
H     49.922000885010     18.684000015259     69.260002136230
C     50.858001708984     16.767000198364     69.261001586914
O     49.812000274658     16.114999771118     69.400001525879
O     52.069000244141     16.197999954224     69.074996948242
C     52.611999511719     20.819999694824     71.754997253418
O     53.842998504639     20.957000732422     71.808998107910
N     51.791000366211     21.025999069214     72.828002929688
H     50.793998718262     20.868999481201     72.717002868652
C     52.312000274658     21.354000091553     74.164001464844
H     52.625999450684     20.450000762939     74.708000183105
H     51.532001495361     21.868999481201     74.736999511719
H     53.180999755859     22.011999130249     74.055000305176
O     51.974998474121     13.800000190735     69.039001464844
H     52.104999542236     13.489999771118     68.113998413086
H     51.014999389648     13.659999847412     69.262001037598
H     52.013999938965     14.798999786377     69.054000854492
31
generated by pypdb
C     53.183998107910     21.858999252319     67.155998229980
H     54.220001220703     21.872999191284     67.518997192383
H     52.883998870850     22.875000000000     66.870002746582
H     53.129001617432     21.232000350952     66.255996704102
C     52.176998138428     21.329000473022     68.177001953125
O     50.957000732422     21.354000091553     67.962997436523
N     52.720001220703     20.795000076294     69.322998046875
H     53.712001800537     20.905000686646     69.527000427246
C     51.903999328613     20.356000900269     70.458000183105
H     50.917999267578     20.833999633789     70.355003356934
C     51.729000091553     18.812000274658     70.494003295898
H     51.201999664307     18.531000137329     71.419998168945
H     52.723999023438     18.347999572754     70.530998229980
C     50.941001892090     18.284000396729     69.271003723145
H     51.443000793457     18.610000610352     68.349998474121
H     49.922000885010     18.684000015259     69.260002136230
C     50.858001708984     16.767000198364     69.261001586914
O     49.812000274658     16.114999771118     69.400001525879
O     52.069000244141     16.197999954224     69.074996948242
C     52.611999511719     20.819999694824     71.754997253418
O     53.842998504639     20.957000732422     71.808998107910
N     51.791000366211     21.025999069214     72.828002929688
H     50.793998718262     20.868999481201     72.717002868652
C     52.312000274658     21.354000091553     74.164001464844
H     52.625999450684     20.450000762939     74.708000183105
H     51.532001495361     21.868999481201     74.736999511719
H     53.180999755859     22.011999130249     74.055000305176
O     51.974998474121     13.800000190735     69.039001464844
H     52.098999023438     13.489999771118     68.114997863770
H     51.015998840332     13.666000366211     69.260002136230
H     52.015998840332     14.848999977112     69.055000305176
31
generated by pypdb
C     53.183998107910     21.858999252319     67.155998229980
H     54.220001220703     21.872999191284     67.518997192383
H     52.883998870850     22.875000000000     66.870002746582
H     53.129001617432     21.232000350952     66.255996704102
C     52.176998138428     21.329000473022     68.177001953125
O     50.957000732422     21.354000091553     67.962997436523
N     52.720001220703     20.795000076294     69.322998046875
H     53.712001800537     20.905000686646     69.527000427246
C     51.903999328613     20.356000900269     70.458000183105
H     50.917999267578     20.833999633789     70.355003356934
C     51.729000091553     18.812000274658     70.494003295898
H     51.201999664307     18.531000137329     71.419998168945
H     52.723999023438     18.347999572754     70.530998229980
C     50.941001892090     18.284000396729     69.271003723145
H     51.443000793457     18.610000610352     68.349998474121
H     49.922000885010     18.684000015259     69.260002136230
C     50.858001708984     16.767000198364     69.261001586914
O     49.812000274658     16.114999771118     69.400001525879
O     52.069000244141     16.197999954224     69.074996948242
C     52.611999511719     20.819999694824     71.754997253418
O     53.842998504639     20.957000732422     71.808998107910
N     51.791000366211     21.025999069214     72.828002929688
H     50.793998718262     20.868999481201     72.717002868652
C     52.312000274658     21.354000091553     74.164001464844
H     52.625999450684     20.450000762939     74.708000183105
H     51.532001495361     21.868999481201     74.736999511719
H     53.180999755859     22.011999130249     74.055000305176
O     51.974998474121     13.800000190735     69.039001464844
H     52.095001220703     13.486000061035     68.116996765137
H     51.016998291016     13.671999931335     69.258003234863
H     52.018001556396     14.899000167847     69.055000305176
31
generated by pypdb
C     53.183998107910     21.858999252319     67.155998229980
H     54.220001220703     21.872999191284     67.518997192383
H     52.883998870850     22.875000000000     66.870002746582
H     53.129001617432     21.232000350952     66.255996704102
C     52.176998138428     21.329000473022     68.177001953125
O     50.957000732422     21.354000091553     67.962997436523
N     52.720001220703     20.795000076294     69.322998046875
H     53.712001800537     20.905000686646     69.527000427246
C     51.903999328613     20.356000900269     70.458000183105
H     50.917999267578     20.833999633789     70.355003356934
C     51.729000091553     18.812000274658     70.494003295898
H     51.201999664307     18.531000137329     71.419998168945
H     52.723999023438     18.347999572754     70.530998229980
C     50.941001892090     18.284000396729     69.271003723145
H     51.443000793457     18.610000610352     68.349998474121
H     49.922000885010     18.684000015259     69.260002136230
C     50.858001708984     16.767000198364     69.261001586914
O     49.812000274658     16.114999771118     69.400001525879
O     52.069000244141     16.197999954224     69.074996948242
C     52.611999511719     20.819999694824     71.754997253418
O     53.842998504639     20.957000732422     71.808998107910
N     51.791000366211     21.025999069214     72.828002929688
H     50.793998718262     20.868999481201     72.717002868652
C     52.312000274658     21.354000091553     74.164001464844
H     52.625999450684     20.450000762939     74.708000183105
H     51.532001495361     21.868999481201     74.736999511719
H     53.180999755859     22.011999130249     74.055000305176
O     51.974998474121     13.800000190735     69.039001464844
H     52.094001770020     13.479999542236     68.120002746582
H     51.016998291016     13.677000045776     69.253997802734
H     52.020000457764     14.949000358582     69.055999755859
31
generated by pypdb
C     53.183998107910     21.858999252319     67.155998229980
H     54.220001220703     21.872999191284     67.518997192383
H     52.883998870850     22.875000000000     66.870002746582
H     53.129001617432     21.232000350952     66.255996704102
C     52.176998138428     21.329000473022     68.177001953125
O     50.957000732422     21.354000091553     67.962997436523
N     52.720001220703     20.795000076294     69.322998046875
H     53.712001800537     20.905000686646     69.527000427246
C     51.903999328613     20.356000900269     70.458000183105
H     50.917999267578     20.833999633789     70.355003356934
C     51.729000091553     18.812000274658     70.494003295898
H     51.201999664307     18.531000137329     71.419998168945
H     52.723999023438     18.347999572754     70.530998229980
C     50.941001892090     18.284000396729     69.271003723145
H     51.443000793457     18.610000610352     68.349998474121
H     49.922000885010     18.684000015259     69.260002136230
C     50.858001708984     16.767000198364     69.261001586914
O     49.812000274658     16.114999771118     69.400001525879
O     52.069000244141     16.197999954224     69.074996948242
C     52.611999511719     20.819999694824     71.754997253418
O     53.842998504639     20.957000732422     71.808998107910
N     51.791000366211     21.025999069214     72.828002929688
H     50.793998718262     20.868999481201     72.717002868652
C     52.312000274658     21.354000091553     74.164001464844
H     52.625999450684     20.450000762939     74.708000183105
H     51.532001495361     21.868999481201     74.736999511719
H     53.180999755859     22.011999130249     74.055000305176
O     51.974998474121     13.800000190735     69.039001464844
H     52.097999572754     13.470000267029     68.125000000000
H     51.016998291016     13.680999755859     69.246002197266
H     52.021999359131     14.998999595642     69.056999206543
31
generated by pypdb
C     53.183998107910     21.858999252319     67.155998229980
H     54.220001220703     21.872999191284     67.518997192383
H     52.883998870850     22.875000000000     66.870002746582
H     53.129001617432     21.232000350952     66.255996704102
C     52.176998138428     21.329000473022     68.177001953125
O     50.957000732422     21.354000091553     67.962997436523
N     52.720001220703     20.795000076294     69.322998046875
H     53.712001800537     20.905000686646     69.527000427246
C     51.903999328613     20.356000900269     70.458000183105
H     50.917999267578     20.833999633789     70.355003356934
C     51.729000091553     18.812000274658     70.494003295898
H     51.201999664307     18.531000137329     71.419998168945
H     52.723999023438     18.347999572754     70.530998229980
C     50.941001892090     18.284000396729     69.271003723145
H     51.443000793457     18.610000610352     68.349998474121
H     49.922000885010     18.684000015259     69.260002136230
C     50.858001708984     16.767000198364     69.261001586914
O     49.812000274658     16.114999771118     69.400001525879
O     52.069000244141     16.197999954224     69.074996948242
C     52.611999511719     20.819999694824     71.754997253418
O     53.842998504639     20.957000732422     71.808998107910
N     51.791000366211     21.025999069214     72.828002929688
H     50.793998718262     20.868999481201     72.717002868652
C     52.312000274658     21.354000091553     74.164001464844
H     52.625999450684     20.450000762939     74.708000183105
H     51.532001495361     21.868999481201     74.736999511719
H     53.180999755859     22.011999130249     74.055000305176
O     51.974998474121     13.800000190735     69.039001464844
H     52.104000091553     13.454999923706     68.132003784180
H     51.015998840332     13.685999870300     69.237998962402
H     52.023998260498     15.048999786377     69.057998657227
31
generated by pypdb
C     53.183998107910     21.858999252319     67.155998229980
H     54.220001220703     21.872999191284     67.518997192383
H     52.883998870850     22.875000000000     66.870002746582
H     53.129001617432     21.232000350952     66.255996704102
C     52.176998138428     21.329000473022     68.177001953125
O     50.957000732422     21.354000091553     67.962997436523
N     52.720001220703     20.795000076294     69.322998046875
H     53.712001800537     20.905000686646     69.527000427246
C     51.903999328613     20.356000900269     70.458000183105
H     50.917999267578     20.833999633789     70.355003356934
C     51.729000091553     18.812000274658     70.494003295898
H     51.201999664307     18.531000137329     71.419998168945
H     52.723999023438     18.347999572754     70.530998229980
C     50.941001892090     18.284000396729     69.271003723145
H     51.443000793457     18.610000610352     68.349998474121
H     49.922000885010     18.684000015259     69.260002136230
C     50.858001708984     16.767000198364     69.261001586914
O     49.812000274658     16.114999771118     69.400001525879
O     52.069000244141     16.197999954224     69.074996948242
C     52.611999511719     20.819999694824     71.754997253418
O     53.842998504639     20.957000732422     71.808998107910
N     51.791000366211     21.025999069214     72.828002929688
H     50.793998718262     20.868999481201     72.717002868652
C     52.312000274658     21.354000091553     74.164001464844
H     52.625999450684     20.450000762939     74.708000183105
H     51.532001495361     21.868999481201     74.736999511719
H     53.180999755859     22.011999130249     74.055000305176
O     51.974998474121     13.800000190735     69.039001464844
H     52.111999511719     13.432999610901     68.142997741699
H     51.015998840332     13.689000129700     69.230003356934
H     52.026000976562     15.098999977112     69.057998657227
31
generated by pypdb
C     53.183998107910     21.858999252319     67.155998229980
H     54.220001220703     21.872999191284     67.518997192383
H     52.883998870850     22.875000000000     66.870002746582
H     53.129001617432     21.232000350952     66.255996704102
C     52.176998138428     21.329000473022     68.177001953125
O     50.957000732422     21.354000091553     67.962997436523
N     52.720001220703     20.795000076294     69.322998046875
H     53.712001800537     20.905000686646     69.527000427246
C     51.903999328613     20.356000900269     70.458000183105
H     50.917999267578     20.833999633789     70.355003356934
C     51.729000091553     18.812000274658     70.494003295898
H     51.201999664307     18.531000137329     71.419998168945
H     52.723999023438     18.347999572754     70.530998229980
C     50.941001892090     18.284000396729     69.271003723145
H     51.443000793457     18.610000610352     68.349998474121
H     49.922000885010     18.684000015259     69.260002136230
C     50.858001708984     16.767000198364     69.261001586914
O     49.812000274658     16.114999771118     69.400001525879
O     52.069000244141     16.197999954224     69.074996948242
C     52.611999511719     20.819999694824     71.754997253418
O     53.842998504639     20.957000732422     71.808998107910
N     51.791000366211     21.025999069214     72.828002929688
H     50.793998718262     20.868999481201     72.717002868652
C     52.312000274658     21.354000091553     74.164001464844
H     52.625999450684     20.450000762939     74.708000183105
H     51.532001495361     21.868999481201     74.736999511719
H     53.180999755859     22.011999130249     74.055000305176
O     51.974998474121     13.800000190735     69.039001464844
H     52.125000000000     13.404000282288     68.157997131348
H     51.013999938965     13.692000389099     69.219001770020
H     52.027999877930     15.149000167847     69.058998107910
31
generated by pypdb
C     53.183998107910     21.858999252319     67.155998229980
H     54.220001220703     21.872999191284     67.518997192383
H     52.883998870850     22.875000000000     66.870002746582
H     53.129001617432     21.232000350952     66.255996704102
C     52.176998138428     21.329000473022     68.177001953125
O     50.957000732422     21.354000091553     67.962997436523
N     52.720001220703     20.795000076294     69.322998046875
H     53.712001800537     20.905000686646     69.527000427246
C     51.903999328613     20.356000900269     70.458000183105
H     50.917999267578     20.833999633789     70.355003356934
C     51.729000091553     18.812000274658     70.494003295898
H     51.201999664307     18.531000137329     71.419998168945
H     52.723999023438     18.347999572754     70.530998229980
C     50.941001892090     18.284000396729     69.271003723145
H     51.443000793457     18.610000610352     68.349998474121
H     49.922000885010     18.684000015259     69.260002136230
C     50.858001708984     16.767000198364     69.261001586914
O     49.812000274658     16.114999771118     69.400001525879
O     52.069000244141     16.197999954224     69.074996948242
C     52.611999511719     20.819999694824     71.754997253418
O     53.842998504639     20.957000732422     71.808998107910
N     51.791000366211     21.025999069214     72.828002929688
H     50.793998718262     20.868999481201     72.717002868652
C     52.312000274658     21.354000091553     74.164001464844
H     52.625999450684     20.450000762939     74.708000183105
H     51.532001495361     21.868999481201     74.736999511719
H     53.180999755859     22.011999130249     74.055000305176
O     51.974998474121     13.800000190735     69.039001464844
H     52.144001007080     13.364000320435     68.181999206543
H     51.012001037598     13.694999694824     69.204002380371
H     52.029998779297     15.199000358582     69.059997558594
31
generated by pypdb
C     53.183998107910     21.858999252319     67.155998229980
H     54.220001220703     21.872999191284     67.518997192383
H     52.883998870850     22.875000000000     66.870002746582
H     53.129001617432     21.232000350952     66.255996704102
C     52.176998138428     21.329000473022     68.177001953125
O     50.957000732422     21.354000091553     67.962997436523
N     52.720001220703     20.795000076294     69.322998046875
H     53.712001800537     20.905000686646     69.527000427246
C     51.903999328613     20.356000900269     70.458000183105
H     50.917999267578     20.833999633789     70.355003356934
C     51.729000091553     18.812000274658     70.494003295898
H     51.201999664307     18.531000137329     71.419998168945
H     52.723999023438     18.347999572754     70.530998229980
C     50.941001892090     18.284000396729     69.271003723145
H     51.443000793457     18.610000610352     68.349998474121
H     49.922000885010     18.684000015259     69.260002136230
C     50.858001708984     16.767000198364     69.261001586914
O     49.812000274658     16.114999771118     69.400001525879
O     52.069000244141     16.197999954224     69.074996948242
C     52.611999511719     20.819999694824     71.754997253418
O     53.842998504639     20.957000732422     71.808998107910
N     51.791000366211     21.025999069214     72.828002929688
H     50.793998718262     20.868999481201     72.717002868652
C     52.312000274658     21.354000091553     74.164001464844
H     52.625999450684     20.450000762939     74.708000183105
H     51.532001495361     21.868999481201     74.736999511719
H     53.180999755859     22.011999130249     74.055000305176
O     51.971000671387     13.699999809265     69.037002563477
H     52.041999816895     13.411999702454     68.097000122070
H     51.025001525879     13.557000160217     69.313003540039
H     52.009998321533     14.699000358582     69.052001953125
31
generated by pypdb
C     53.183998107910     21.858999252319     67.155998229980
H     54.220001220703     21.872999191284     67.518997192383
H     52.883998870850     22.875000000000     66.870002746582
H     53.129001617432     21.232000350952     66.255996704102
C     52.176998138428     21.329000473022     68.177001953125
O     50.957000732422     21.354000091553     67.962997436523
N     52.720001220703     20.795000076294     69.322998046875
H     53.712001800537     20.905000686646     69.527000427246
C     51.903999328613     20.356000900269     70.458000183105
H     50.917999267578     20.833999633789     70.355003356934
C     51.729000091553     18.812000274658     70.494003295898
H     51.201999664307     18.531000137329     71.419998168945
H     52.723999023438     18.347999572754     70.530998229980
C     50.941001892090     18.284000396729     69.271003723145
H     51.443000793457     18.610000610352     68.349998474121
H     49.922000885010     18.684000015259     69.260002136230
C     50.858001708984     16.767000198364     69.261001586914
O     49.812000274658     16.114999771118     69.400001525879
O     52.069000244141     16.197999954224     69.074996948242
C     52.611999511719     20.819999694824     71.754997253418
O     53.842998504639     20.957000732422     71.808998107910
N     51.791000366211     21.025999069214     72.828002929688
H     50.793998718262     20.868999481201     72.717002868652
C     52.312000274658     21.354000091553     74.164001464844
H     52.625999450684     20.450000762939     74.708000183105
H     51.532001495361     21.868999481201     74.736999511719
H     53.180999755859     22.011999130249     74.055000305176
O     51.971000671387     13.699999809265     69.037002563477
H     52.034999847412     13.413999557495     68.097999572754
H     51.025001525879     13.567000389099     69.308998107910
H     52.013000488281     14.762000083923     69.053001403809
31
generated by pypdb
C     53.183998107910     21.858999252319     67.155998229980
H     54.220001220703     21.872999191284     67.518997192383
H     52.883998870850     22.875000000000     66.870002746582
H     53.129001617432     21.232000350952     66.255996704102
C     52.176998138428     21.329000473022     68.177001953125
O     50.957000732422     21.354000091553     67.962997436523
N     52.720001220703     20.795000076294     69.322998046875
H     53.712001800537     20.905000686646     69.527000427246
C     51.903999328613     20.356000900269     70.458000183105
H     50.917999267578     20.833999633789     70.355003356934
C     51.729000091553     18.812000274658     70.494003295898
H     51.201999664307     18.531000137329     71.419998168945
H     52.723999023438     18.347999572754     70.530998229980
C     50.941001892090     18.284000396729     69.271003723145
H     51.443000793457     18.610000610352     68.349998474121
H     49.922000885010     18.684000015259     69.260002136230
C     50.858001708984     16.767000198364     69.261001586914
O     49.812000274658     16.114999771118     69.400001525879
O     52.069000244141     16.197999954224     69.074996948242
C     52.611999511719     20.819999694824     71.754997253418
O     53.842998504639     20.957000732422     71.808998107910
N     51.791000366211     21.025999069214     72.828002929688
H     50.793998718262     20.868999481201     72.717002868652
C     52.312000274658     21.354000091553     74.164001464844
H     52.625999450684     20.450000762939     74.708000183105
H     51.532001495361     21.868999481201     74.736999511719
H     53.180999755859     22.011999130249     74.055000305176
O     51.971000671387     13.699999809265     69.037002563477
H     52.029998779297     13.414999961853     68.098999023438
H     51.025001525879     13.576000213623     69.305000305176
H     52.014999389648     14.824000358582     69.054000854492
31
generated by pypdb
C     53.183998107910     21.858999252319     67.155998229980
H     54.220001220703     21.872999191284     67.518997192383
H     52.883998870850     22.875000000000     66.870002746582
H     53.129001617432     21.232000350952     66.255996704102
C     52.176998138428     21.329000473022     68.177001953125
O     50.957000732422     21.354000091553     67.962997436523
N     52.720001220703     20.795000076294     69.322998046875
H     53.712001800537     20.905000686646     69.527000427246
C     51.903999328613     20.356000900269     70.458000183105
H     50.917999267578     20.833999633789     70.355003356934
C     51.729000091553     18.812000274658     70.494003295898
H     51.201999664307     18.531000137329     71.419998168945
H     52.723999023438     18.347999572754     70.530998229980
C     50.941001892090     18.284000396729     69.271003723145
H     51.443000793457     18.610000610352     68.349998474121
H     49.922000885010     18.684000015259     69.260002136230
C     50.858001708984     16.767000198364     69.261001586914
O     49.812000274658     16.114999771118     69.400001525879
O     52.069000244141     16.197999954224     69.074996948242
C     52.611999511719     20.819999694824     71.754997253418
O     53.842998504639     20.957000732422     71.808998107910
N     51.791000366211     21.025999069214     72.828002929688
H     50.793998718262     20.868999481201     72.717002868652
C     52.312000274658     21.354000091553     74.164001464844
H     52.625999450684     20.450000762939     74.708000183105
H     51.532001495361     21.868999481201     74.736999511719
H     53.180999755859     22.011999130249     74.055000305176
O     51.971000671387     13.699999809265     69.037002563477
H     52.026000976562     13.411999702454     68.100997924805
H     51.025001525879     13.585000038147     69.301002502441
H     52.018001556396     14.887000083923     69.055000305176
31
generated by pypdb
C     53.183998107910     21.858999252319     67.155998229980
H     54.220001220703     21.872999191284     67.518997192383
H     52.883998870850     22.875000000000     66.870002746582
H     53.129001617432     21.232000350952     66.255996704102
C     52.176998138428     21.329000473022     68.177001953125
O     50.957000732422     21.354000091553     67.962997436523
N     52.720001220703     20.795000076294     69.322998046875
H     53.712001800537     20.905000686646     69.527000427246
C     51.903999328613     20.356000900269     70.458000183105
H     50.917999267578     20.833999633789     70.355003356934
C     51.729000091553     18.812000274658     70.494003295898
H     51.201999664307     18.531000137329     71.419998168945
H     52.723999023438     18.347999572754     70.530998229980
C     50.941001892090     18.284000396729     69.271003723145
H     51.443000793457     18.610000610352     68.349998474121
H     49.922000885010     18.684000015259     69.260002136230
C     50.858001708984     16.767000198364     69.261001586914
O     49.812000274658     16.114999771118     69.400001525879
O     52.069000244141     16.197999954224     69.074996948242
C     52.611999511719     20.819999694824     71.754997253418
O     53.842998504639     20.957000732422     71.808998107910
N     51.791000366211     21.025999069214     72.828002929688
H     50.793998718262     20.868999481201     72.717002868652
C     52.312000274658     21.354000091553     74.164001464844
H     52.625999450684     20.450000762939     74.708000183105
H     51.532001495361     21.868999481201     74.736999511719
H     53.180999755859     22.011999130249     74.055000305176
O     51.971000671387     13.699999809265     69.037002563477
H     52.023998260498     13.404999732971     68.103996276855
H     51.026000976562     13.592000007629     69.297996520996
H     52.020000457764     14.949000358582     69.055999755859
31
generated by pypdb
C     53.183998107910     21.858999252319     67.155998229980
H     54.220001220703     21.872999191284     67.518997192383
H     52.883998870850     22.875000000000     66.870002746582
H     53.129001617432     21.232000350952     66.255996704102
C     52.176998138428     21.329000473022     68.177001953125
O     50.957000732422     21.354000091553     67.962997436523
N     52.720001220703     20.795000076294     69.322998046875
H     53.712001800537     20.905000686646     69.527000427246
C     51.903999328613     20.356000900269     70.458000183105
H     50.917999267578     20.833999633789     70.355003356934
C     51.729000091553     18.812000274658     70.494003295898
H     51.201999664307     18.531000137329     71.419998168945
H     52.723999023438     18.347999572754     70.530998229980
C     50.941001892090     18.284000396729     69.271003723145
H     51.443000793457     18.610000610352     68.349998474121
H     49.922000885010     18.684000015259     69.260002136230
C     50.858001708984     16.767000198364     69.261001586914
O     49.812000274658     16.114999771118     69.400001525879
O     52.069000244141     16.197999954224     69.074996948242
C     52.611999511719     20.819999694824     71.754997253418
O     53.842998504639     20.957000732422     71.808998107910
N     51.791000366211     21.025999069214     72.828002929688
H     50.793998718262     20.868999481201     72.717002868652
C     52.312000274658     21.354000091553     74.164001464844
H     52.625999450684     20.450000762939     74.708000183105
H     51.532001495361     21.868999481201     74.736999511719
H     53.180999755859     22.011999130249     74.055000305176
O     51.971000671387     13.699999809265     69.037002563477
H     52.023998260498     13.392000198364     68.109001159668
H     51.026000976562     13.598999977112     69.293998718262
H     52.022998809814     15.012000083923     69.056999206543
31
generated by pypdb
C     53.183998107910     21.858999252319     67.155998229980
H     54.220001220703     21.872999191284     67.518997192383
H     52.883998870850     22.875000000000     66.870002746582
H     53.129001617432     21.232000350952     66.255996704102
C     52.176998138428     21.329000473022     68.177001953125
O     50.957000732422     21.354000091553     67.962997436523
N     52.720001220703     20.795000076294     69.322998046875
H     53.712001800537     20.905000686646     69.527000427246
C     51.903999328613     20.356000900269     70.458000183105
H     50.917999267578     20.833999633789     70.355003356934
C     51.729000091553     18.812000274658     70.494003295898
H     51.201999664307     18.531000137329     71.419998168945
H     52.723999023438     18.347999572754     70.530998229980
C     50.941001892090     18.284000396729     69.271003723145
H     51.443000793457     18.610000610352     68.349998474121
H     49.922000885010     18.684000015259     69.260002136230
C     50.858001708984     16.767000198364     69.261001586914
O     49.812000274658     16.114999771118     69.400001525879
O     52.069000244141     16.197999954224     69.074996948242
C     52.611999511719     20.819999694824     71.754997253418
O     53.842998504639     20.957000732422     71.808998107910
N     51.791000366211     21.025999069214     72.828002929688
H     50.793998718262     20.868999481201     72.717002868652
C     52.312000274658     21.354000091553     74.164001464844
H     52.625999450684     20.450000762939     74.708000183105
H     51.532001495361     21.868999481201     74.736999511719
H     53.180999755859     22.011999130249     74.055000305176
O     51.971000671387     13.699999809265     69.037002563477
H     52.076000213623     13.362000465393     68.125000000000
H     51.013999938965     13.605999946594     69.244003295898
H     52.025001525879     15.074000358582     69.057998657227
31
generated by pypdb
C     53.183998107910     21.858999252319     67.155998229980
H     54.220001220703     21.872999191284     67.518997192383
H     52.883998870850     22.875000000000     66.870002746582
H     53.129001617432     21.232000350952     66.255996704102
C     52.176998138428     21.329000473022     68.177001953125
O     50.957000732422     21.354000091553     67.962997436523
N     52.720001220703     20.795000076294     69.322998046875
H     53.712001800537     20.905000686646     69.527000427246
C     51.903999328613     20.356000900269     70.458000183105
H     50.917999267578     20.833999633789     70.355003356934
C     51.729000091553     18.812000274658     70.494003295898
H     51.201999664307     18.531000137329     71.419998168945
H     52.723999023438     18.347999572754     70.530998229980
C     50.941001892090     18.284000396729     69.271003723145
H     51.443000793457     18.610000610352     68.349998474121
H     49.922000885010     18.684000015259     69.260002136230
C     50.858001708984     16.767000198364     69.261001586914
O     49.812000274658     16.114999771118     69.400001525879
O     52.069000244141     16.197999954224     69.074996948242
C     52.611999511719     20.819999694824     71.754997253418
O     53.842998504639     20.957000732422     71.808998107910
N     51.791000366211     21.025999069214     72.828002929688
H     50.793998718262     20.868999481201     72.717002868652
C     52.312000274658     21.354000091553     74.164001464844
H     52.625999450684     20.450000762939     74.708000183105
H     51.532001495361     21.868999481201     74.736999511719
H     53.180999755859     22.011999130249     74.055000305176
O     51.971000671387     13.699999809265     69.037002563477
H     52.090999603271     13.329000473022     68.140998840332
H     51.011001586914     13.612000465393     69.228996276855
H     52.027999877930     15.135999679565     69.058998107910
31
generated by pypdb
C     53.183998107910     21.858999252319     67.155998229980
H     54.220001220703     21.872999191284     67.518997192383
H     52.883998870850     22.875000000000     66.870002746582
H     53.129001617432     21.232000350952     66.255996704102
C     52.176998138428     21.329000473022     68.177001953125
O     50.957000732422     21.354000091553     67.962997436523
N     52.720001220703     20.795000076294     69.322998046875
H     53.712001800537     20.905000686646     69.527000427246
C     51.903999328613     20.356000900269     70.458000183105
H     50.917999267578     20.833999633789     70.355003356934
C     51.729000091553     18.812000274658     70.494003295898
H     51.201999664307     18.531000137329     71.419998168945
H     52.723999023438     18.347999572754     70.530998229980
C     50.941001892090     18.284000396729     69.271003723145
H     51.443000793457     18.610000610352     68.349998474121
H     49.922000885010     18.684000015259     69.260002136230
C     50.858001708984     16.767000198364     69.261001586914
O     49.812000274658     16.114999771118     69.400001525879
O     52.069000244141     16.197999954224     69.074996948242
C     52.611999511719     20.819999694824     71.754997253418
O     53.842998504639     20.957000732422     71.808998107910
N     51.791000366211     21.025999069214     72.828002929688
H     50.793998718262     20.868999481201     72.717002868652
C     52.312000274658     21.354000091553     74.164001464844
H     52.625999450684     20.450000762939     74.708000183105
H     51.532001495361     21.868999481201     74.736999511719
H     53.180999755859     22.011999130249     74.055000305176
O     51.971000671387     13.699999809265     69.037002563477
H     52.112998962402     13.281999588013     68.166000366211
H     51.007999420166     13.619999885559     69.209999084473
H     52.029998779297     15.199000358582     69.059997558594
31
generated by pypdb
C     53.183998107910     21.858999252319     67.155998229980
H     54.220001220703     21.872999191284     67.518997192383
H     52.883998870850     22.875000000000     66.870002746582
H     53.129001617432     21.232000350952     66.255996704102
C     52.176998138428     21.329000473022     68.177001953125
O     50.957000732422     21.354000091553     67.962997436523
N     52.720001220703     20.795000076294     69.322998046875
H     53.712001800537     20.905000686646     69.527000427246
C     51.903999328613     20.356000900269     70.458000183105
H     50.917999267578     20.833999633789     70.355003356934
C     51.729000091553     18.812000274658     70.494003295898
H     51.201999664307     18.531000137329     71.419998168945
H     52.723999023438     18.347999572754     70.530998229980
C     50.941001892090     18.284000396729     69.271003723145
H     51.443000793457     18.610000610352     68.349998474121
H     49.922000885010     18.684000015259     69.260002136230
C     50.858001708984     16.767000198364     69.261001586914
O     49.812000274658     16.114999771118     69.400001525879
O     52.069000244141     16.197999954224     69.074996948242
C     52.611999511719     20.819999694824     71.754997253418
O     53.842998504639     20.957000732422     71.808998107910
N     51.791000366211     21.025999069214     72.828002929688
H     50.793998718262     20.868999481201     72.717002868652
C     52.312000274658     21.354000091553     74.164001464844
H     52.625999450684     20.450000762939     74.708000183105
H     51.532001495361     21.868999481201     74.736999511719
H     53.180999755859     22.011999130249     74.055000305176
O     51.967998504639     13.600000381470     69.036003112793
H     52.036998748779     13.319000244141     68.093002319336
H     51.023998260498     13.451000213623     69.316001892090
H     52.006999969482     14.598999977112     69.051002502441
31
generated by pypdb
C     53.183998107910     21.858999252319     67.155998229980
H     54.220001220703     21.872999191284     67.518997192383
H     52.883998870850     22.875000000000     66.870002746582
H     53.129001617432     21.232000350952     66.255996704102
C     52.176998138428     21.329000473022     68.177001953125
O     50.957000732422     21.354000091553     67.962997436523
N     52.720001220703     20.795000076294     69.322998046875
H     53.712001800537     20.905000686646     69.527000427246
C     51.903999328613     20.356000900269     70.458000183105
H     50.917999267578     20.833999633789     70.355003356934
C     51.729000091553     18.812000274658     70.494003295898
H     51.201999664307     18.531000137329     71.419998168945
H     52.723999023438     18.347999572754     70.530998229980
C     50.941001892090     18.284000396729     69.271003723145
H     51.443000793457     18.610000610352     68.349998474121
H     49.922000885010     18.684000015259     69.260002136230
C     50.858001708984     16.767000198364     69.261001586914
O     49.812000274658     16.114999771118     69.400001525879
O     52.069000244141     16.197999954224     69.074996948242
C     52.611999511719     20.819999694824     71.754997253418
O     53.842998504639     20.957000732422     71.808998107910
N     51.791000366211     21.025999069214     72.828002929688
H     50.793998718262     20.868999481201     72.717002868652
C     52.312000274658     21.354000091553     74.164001464844
H     52.625999450684     20.450000762939     74.708000183105
H     51.532001495361     21.868999481201     74.736999511719
H     53.180999755859     22.011999130249     74.055000305176
O     51.967998504639     13.600000381470     69.036003112793
H     52.028999328613     13.324999809265     68.092002868652
H     51.022998809814     13.465000152588     69.309997558594
H     52.009998321533     14.673999786377     69.052001953125
31
generated by pypdb
C     53.183998107910     21.858999252319     67.155998229980
H     54.220001220703     21.872999191284     67.518997192383
H     52.883998870850     22.875000000000     66.870002746582
H     53.129001617432     21.232000350952     66.255996704102
C     52.176998138428     21.329000473022     68.177001953125
O     50.957000732422     21.354000091553     67.962997436523
N     52.720001220703     20.795000076294     69.322998046875
H     53.712001800537     20.905000686646     69.527000427246
C     51.903999328613     20.356000900269     70.458000183105
H     50.917999267578     20.833999633789     70.355003356934
C     51.729000091553     18.812000274658     70.494003295898
H     51.201999664307     18.531000137329     71.419998168945
H     52.723999023438     18.347999572754     70.530998229980
C     50.941001892090     18.284000396729     69.271003723145
H     51.443000793457     18.610000610352     68.349998474121
H     49.922000885010     18.684000015259     69.260002136230
C     50.858001708984     16.767000198364     69.261001586914
O     49.812000274658     16.114999771118     69.400001525879
O     52.069000244141     16.197999954224     69.074996948242
C     52.611999511719     20.819999694824     71.754997253418
O     53.842998504639     20.957000732422     71.808998107910
N     51.791000366211     21.025999069214     72.828002929688
H     50.793998718262     20.868999481201     72.717002868652
C     52.312000274658     21.354000091553     74.164001464844
H     52.625999450684     20.450000762939     74.708000183105
H     51.532001495361     21.868999481201     74.736999511719
H     53.180999755859     22.011999130249     74.055000305176
O     51.967998504639     13.600000381470     69.036003112793
H     52.022998809814     13.329000473022     68.093002319336
H     51.022998809814     13.477000236511     69.305000305176
H     52.012001037598     14.748999595642     69.053001403809
31
generated by pypdb
C     53.183998107910     21.858999252319     67.155998229980
H     54.220001220703     21.872999191284     67.518997192383
H     52.883998870850     22.875000000000     66.870002746582
H     53.129001617432     21.232000350952     66.255996704102
C     52.176998138428     21.329000473022     68.177001953125
O     50.957000732422     21.354000091553     67.962997436523
N     52.720001220703     20.795000076294     69.322998046875
H     53.712001800537     20.905000686646     69.527000427246
C     51.903999328613     20.356000900269     70.458000183105
H     50.917999267578     20.833999633789     70.355003356934
C     51.729000091553     18.812000274658     70.494003295898
H     51.201999664307     18.531000137329     71.419998168945
H     52.723999023438     18.347999572754     70.530998229980
C     50.941001892090     18.284000396729     69.271003723145
H     51.443000793457     18.610000610352     68.349998474121
H     49.922000885010     18.684000015259     69.260002136230
C     50.858001708984     16.767000198364     69.261001586914
O     49.812000274658     16.114999771118     69.400001525879
O     52.069000244141     16.197999954224     69.074996948242
C     52.611999511719     20.819999694824     71.754997253418
O     53.842998504639     20.957000732422     71.808998107910
N     51.791000366211     21.025999069214     72.828002929688
H     50.793998718262     20.868999481201     72.717002868652
C     52.312000274658     21.354000091553     74.164001464844
H     52.625999450684     20.450000762939     74.708000183105
H     51.532001495361     21.868999481201     74.736999511719
H     53.180999755859     22.011999130249     74.055000305176
O     51.967998504639     13.600000381470     69.036003112793
H     52.018001556396     13.328000068665     68.094001770020
H     51.021999359131     13.487999916077     69.300003051758
H     52.014999389648     14.824000358582     69.054000854492
31
generated by pypdb
C     53.183998107910     21.858999252319     67.155998229980
H     54.220001220703     21.872999191284     67.518997192383
H     52.883998870850     22.875000000000     66.870002746582
H     53.129001617432     21.232000350952     66.255996704102
C     52.176998138428     21.329000473022     68.177001953125
O     50.957000732422     21.354000091553     67.962997436523
N     52.720001220703     20.795000076294     69.322998046875
H     53.712001800537     20.905000686646     69.527000427246
C     51.903999328613     20.356000900269     70.458000183105
H     50.917999267578     20.833999633789     70.355003356934
C     51.729000091553     18.812000274658     70.494003295898
H     51.201999664307     18.531000137329     71.419998168945
H     52.723999023438     18.347999572754     70.530998229980
C     50.941001892090     18.284000396729     69.271003723145
H     51.443000793457     18.610000610352     68.349998474121
H     49.922000885010     18.684000015259     69.260002136230
C     50.858001708984     16.767000198364     69.261001586914
O     49.812000274658     16.114999771118     69.400001525879
O     52.069000244141     16.197999954224     69.074996948242
C     52.611999511719     20.819999694824     71.754997253418
O     53.842998504639     20.957000732422     71.808998107910
N     51.791000366211     21.025999069214     72.828002929688
H     50.793998718262     20.868999481201     72.717002868652
C     52.312000274658     21.354000091553     74.164001464844
H     52.625999450684     20.450000762939     74.708000183105
H     51.532001495361     21.868999481201     74.736999511719
H     53.180999755859     22.011999130249     74.055000305176
O     51.967998504639     13.600000381470     69.036003112793
H     52.013999938965     13.322999954224     68.097000122070
H     51.021999359131     13.498999595642     69.295997619629
H     52.018001556396     14.899000167847     69.055000305176
31
generated by pypdb
C     53.183998107910     21.858999252319     67.155998229980
H     54.220001220703     21.872999191284     67.518997192383
H     52.883998870850     22.875000000000     66.870002746582
H     53.129001617432     21.232000350952     66.255996704102
C     52.176998138428     21.329000473022     68.177001953125
O     50.957000732422     21.354000091553     67.962997436523
N     52.720001220703     20.795000076294     69.322998046875
H     53.712001800537     20.905000686646     69.527000427246
C     51.903999328613     20.356000900269     70.458000183105
H     50.917999267578     20.833999633789     70.355003356934
C     51.729000091553     18.812000274658     70.494003295898
H     51.201999664307     18.531000137329     71.419998168945
H     52.723999023438     18.347999572754     70.530998229980
C     50.941001892090     18.284000396729     69.271003723145
H     51.443000793457     18.610000610352     68.349998474121
H     49.922000885010     18.684000015259     69.260002136230
C     50.858001708984     16.767000198364     69.261001586914
O     49.812000274658     16.114999771118     69.400001525879
O     52.069000244141     16.197999954224     69.074996948242
C     52.611999511719     20.819999694824     71.754997253418
O     53.842998504639     20.957000732422     71.808998107910
N     51.791000366211     21.025999069214     72.828002929688
H     50.793998718262     20.868999481201     72.717002868652
C     52.312000274658     21.354000091553     74.164001464844
H     52.625999450684     20.450000762939     74.708000183105
H     51.532001495361     21.868999481201     74.736999511719
H     53.180999755859     22.011999130249     74.055000305176
O     51.967998504639     13.600000381470     69.036003112793
H     52.012001037598     13.310999870300     68.101997375488
H     51.021999359131     13.508000373840     69.292999267578
H     52.020999908447     14.973999977112     69.056999206543
31
generated by pypdb
C     53.183998107910     21.858999252319     67.155998229980
H     54.220001220703     21.872999191284     67.518997192383
H     52.883998870850     22.875000000000     66.870002746582
H     53.129001617432     21.232000350952     66.255996704102
C     52.176998138428     21.329000473022     68.177001953125
O     50.957000732422     21.354000091553     67.962997436523
N     52.720001220703     20.795000076294     69.322998046875
H     53.712001800537     20.905000686646     69.527000427246
C     51.903999328613     20.356000900269     70.458000183105
H     50.917999267578     20.833999633789     70.355003356934
C     51.729000091553     18.812000274658     70.494003295898
H     51.201999664307     18.531000137329     71.419998168945
H     52.723999023438     18.347999572754     70.530998229980
C     50.941001892090     18.284000396729     69.271003723145
H     51.443000793457     18.610000610352     68.349998474121
H     49.922000885010     18.684000015259     69.260002136230
C     50.858001708984     16.767000198364     69.261001586914
O     49.812000274658     16.114999771118     69.400001525879
O     52.069000244141     16.197999954224     69.074996948242
C     52.611999511719     20.819999694824     71.754997253418
O     53.842998504639     20.957000732422     71.808998107910
N     51.791000366211     21.025999069214     72.828002929688
H     50.793998718262     20.868999481201     72.717002868652
C     52.312000274658     21.354000091553     74.164001464844
H     52.625999450684     20.450000762939     74.708000183105
H     51.532001495361     21.868999481201     74.736999511719
H     53.180999755859     22.011999130249     74.055000305176
O     51.967998504639     13.600000381470     69.036003112793
H     52.012001037598     13.291999816895     68.109001159668
H     51.021999359131     13.517000198364     69.290000915527
H     52.023998260498     15.048999786377     69.057998657227
31
generated by pypdb
C     53.183998107910     21.858999252319     67.155998229980
H     54.220001220703     21.872999191284     67.518997192383
H     52.883998870850     22.875000000000     66.870002746582
H     53.129001617432     21.232000350952     66.255996704102
C     52.176998138428     21.329000473022     68.177001953125
O     50.957000732422     21.354000091553     67.962997436523
N     52.720001220703     20.795000076294     69.322998046875
H     53.712001800537     20.905000686646     69.527000427246
C     51.903999328613     20.356000900269     70.458000183105
H     50.917999267578     20.833999633789     70.355003356934
C     51.729000091553     18.812000274658     70.494003295898
H     51.201999664307     18.531000137329     71.419998168945
H     52.723999023438     18.347999572754     70.530998229980
C     50.941001892090     18.284000396729     69.271003723145
H     51.443000793457     18.610000610352     68.349998474121
H     49.922000885010     18.684000015259     69.260002136230
C     50.858001708984     16.767000198364     69.261001586914
O     49.812000274658     16.114999771118     69.400001525879
O     52.069000244141     16.197999954224     69.074996948242
C     52.611999511719     20.819999694824     71.754997253418
O     53.842998504639     20.957000732422     71.808998107910
N     51.791000366211     21.025999069214     72.828002929688
H     50.793998718262     20.868999481201     72.717002868652
C     52.312000274658     21.354000091553     74.164001464844
H     52.625999450684     20.450000762939     74.708000183105
H     51.532001495361     21.868999481201     74.736999511719
H     53.180999755859     22.011999130249     74.055000305176
O     51.967998504639     13.600000381470     69.036003112793
H     52.063999176025     13.246999740601     68.129997253418
H     51.011001586914     13.527000427246     69.240997314453
H     52.027000427246     15.123999595642     69.058998107910
31
generated by pypdb
C     53.183998107910     21.858999252319     67.155998229980
H     54.220001220703     21.872999191284     67.518997192383
H     52.883998870850     22.875000000000     66.870002746582
H     53.129001617432     21.232000350952     66.255996704102
C     52.176998138428     21.329000473022     68.177001953125
O     50.957000732422     21.354000091553     67.962997436523
N     52.720001220703     20.795000076294     69.322998046875
H     53.712001800537     20.905000686646     69.527000427246
C     51.903999328613     20.356000900269     70.458000183105
H     50.917999267578     20.833999633789     70.355003356934
C     51.729000091553     18.812000274658     70.494003295898
H     51.201999664307     18.531000137329     71.419998168945
H     52.723999023438     18.347999572754     70.530998229980
C     50.941001892090     18.284000396729     69.271003723145
H     51.443000793457     18.610000610352     68.349998474121
H     49.922000885010     18.684000015259     69.260002136230
C     50.858001708984     16.767000198364     69.261001586914
O     49.812000274658     16.114999771118     69.400001525879
O     52.069000244141     16.197999954224     69.074996948242
C     52.611999511719     20.819999694824     71.754997253418
O     53.842998504639     20.957000732422     71.808998107910
N     51.791000366211     21.025999069214     72.828002929688
H     50.793998718262     20.868999481201     72.717002868652
C     52.312000274658     21.354000091553     74.164001464844
H     52.625999450684     20.450000762939     74.708000183105
H     51.532001495361     21.868999481201     74.736999511719
H     53.180999755859     22.011999130249     74.055000305176
O     51.967998504639     13.600000381470     69.036003112793
H     52.082000732422     13.197999954224     68.153999328613
H     51.007999420166     13.536999702454     69.222999572754
H     52.029998779297     15.199000358582     69.059997558594
31
generated by pypdb
C     53.183998107910     21.858999252319     67.155998229980
H     54.220001220703     21.872999191284     67.518997192383
H     52.883998870850     22.875000000000     66.870002746582
H     53.129001617432     21.232000350952     66.255996704102
C     52.176998138428     21.329000473022     68.177001953125
O     50.957000732422     21.354000091553     67.962997436523
N     52.720001220703     20.795000076294     69.322998046875
H     53.712001800537     20.905000686646     69.527000427246
C     51.903999328613     20.356000900269     70.458000183105
H     50.917999267578     20.833999633789     70.355003356934
C     51.729000091553     18.812000274658     70.494003295898
H     51.201999664307     18.531000137329     71.419998168945
H     52.723999023438     18.347999572754     70.530998229980
C     50.941001892090     18.284000396729     69.271003723145
H     51.443000793457     18.610000610352     68.349998474121
H     49.922000885010     18.684000015259     69.260002136230
C     50.858001708984     16.767000198364     69.261001586914
O     49.812000274658     16.114999771118     69.400001525879
O     52.069000244141     16.197999954224     69.074996948242
C     52.611999511719     20.819999694824     71.754997253418
O     53.842998504639     20.957000732422     71.808998107910
N     51.791000366211     21.025999069214     72.828002929688
H     50.793998718262     20.868999481201     72.717002868652
C     52.312000274658     21.354000091553     74.164001464844
H     52.625999450684     20.450000762939     74.708000183105
H     51.532001495361     21.868999481201     74.736999511719
H     53.180999755859     22.011999130249     74.055000305176
O     51.964000701904     13.500000000000     69.033996582031
H     52.034000396729     13.223999977112     68.087997436523
H     51.021999359131     13.343999862671     69.318000793457
H     52.002998352051     14.498999595642     69.049003601074
31
generated by pypdb
C     53.183998107910     21.858999252319     67.155998229980
H     54.220001220703     21.872999191284     67.518997192383
H     52.883998870850     22.875000000000     66.870002746582
H     53.129001617432     21.232000350952     66.255996704102
C     52.176998138428     21.329000473022     68.177001953125
O     50.957000732422     21.354000091553     67.962997436523
N     52.720001220703     20.795000076294     69.322998046875
H     53.712001800537     20.905000686646     69.527000427246
C     51.903999328613     20.356000900269     70.458000183105
H     50.917999267578     20.833999633789     70.355003356934
C     51.729000091553     18.812000274658     70.494003295898
H     51.201999664307     18.531000137329     71.419998168945
H     52.723999023438     18.347999572754     70.530998229980
C     50.941001892090     18.284000396729     69.271003723145
H     51.443000793457     18.610000610352     68.349998474121
H     49.922000885010     18.684000015259     69.260002136230
C     50.858001708984     16.767000198364     69.261001586914
O     49.812000274658     16.114999771118     69.400001525879
O     52.069000244141     16.197999954224     69.074996948242
C     52.611999511719     20.819999694824     71.754997253418
O     53.842998504639     20.957000732422     71.808998107910
N     51.791000366211     21.025999069214     72.828002929688
H     50.793998718262     20.868999481201     72.717002868652
C     52.312000274658     21.354000091553     74.164001464844
H     52.625999450684     20.450000762939     74.708000183105
H     51.532001495361     21.868999481201     74.736999511719
H     53.180999755859     22.011999130249     74.055000305176
O     51.964000701904     13.500000000000     69.033996582031
H     52.023998260498     13.234000205994     68.086997985840
H     51.020000457764     13.359999656677     69.309997558594
H     52.006000518799     14.586999893188     69.051002502441
31
generated by pypdb
C     53.183998107910     21.858999252319     67.155998229980
H     54.220001220703     21.872999191284     67.518997192383
H     52.883998870850     22.875000000000     66.870002746582
H     53.129001617432     21.232000350952     66.255996704102
C     52.176998138428     21.329000473022     68.177001953125
O     50.957000732422     21.354000091553     67.962997436523
N     52.720001220703     20.795000076294     69.322998046875
H     53.712001800537     20.905000686646     69.527000427246
C     51.903999328613     20.356000900269     70.458000183105
H     50.917999267578     20.833999633789     70.355003356934
C     51.729000091553     18.812000274658     70.494003295898
H     51.201999664307     18.531000137329     71.419998168945
H     52.723999023438     18.347999572754     70.530998229980
C     50.941001892090     18.284000396729     69.271003723145
H     51.443000793457     18.610000610352     68.349998474121
H     49.922000885010     18.684000015259     69.260002136230
C     50.858001708984     16.767000198364     69.261001586914
O     49.812000274658     16.114999771118     69.400001525879
O     52.069000244141     16.197999954224     69.074996948242
C     52.611999511719     20.819999694824     71.754997253418
O     53.842998504639     20.957000732422     71.808998107910
N     51.791000366211     21.025999069214     72.828002929688
H     50.793998718262     20.868999481201     72.717002868652
C     52.312000274658     21.354000091553     74.164001464844
H     52.625999450684     20.450000762939     74.708000183105
H     51.532001495361     21.868999481201     74.736999511719
H     53.180999755859     22.011999130249     74.055000305176
O     51.964000701904     13.500000000000     69.033996582031
H     52.015998840332     13.241000175476     68.085998535156
H     51.019001007080     13.376999855042     69.303001403809
H     52.009998321533     14.673999786377     69.052001953125
31
generated by pypdb
C     53.183998107910     21.858999252319     67.155998229980
H     54.220001220703     21.872999191284     67.518997192383
H     52.883998870850     22.875000000000     66.870002746582
H     53.129001617432     21.232000350952     66.255996704102
C     52.176998138428     21.329000473022     68.177001953125
O     50.957000732422     21.354000091553     67.962997436523
N     52.720001220703     20.795000076294     69.322998046875
H     53.712001800537     20.905000686646     69.527000427246
C     51.903999328613     20.356000900269     70.458000183105
H     50.917999267578     20.833999633789     70.355003356934
C     51.729000091553     18.812000274658     70.494003295898
H     51.201999664307     18.531000137329     71.419998168945
H     52.723999023438     18.347999572754     70.530998229980
C     50.941001892090     18.284000396729     69.271003723145
H     51.443000793457     18.610000610352     68.349998474121
H     49.922000885010     18.684000015259     69.260002136230
C     50.858001708984     16.767000198364     69.261001586914
O     49.812000274658     16.114999771118     69.400001525879
O     52.069000244141     16.197999954224     69.074996948242
C     52.611999511719     20.819999694824     71.754997253418
O     53.842998504639     20.957000732422     71.808998107910
N     51.791000366211     21.025999069214     72.828002929688
H     50.793998718262     20.868999481201     72.717002868652
C     52.312000274658     21.354000091553     74.164001464844
H     52.625999450684     20.450000762939     74.708000183105
H     51.532001495361     21.868999481201     74.736999511719
H     53.180999755859     22.011999130249     74.055000305176
O     51.964000701904     13.500000000000     69.033996582031
H     52.009998321533     13.243000030518     68.086997985840
H     51.018001556396     13.392000198364     69.297996520996
H     52.013000488281     14.762000083923     69.053001403809
31
generated by pypdb
C     53.183998107910     21.858999252319     67.155998229980
H     54.220001220703     21.872999191284     67.518997192383
H     52.883998870850     22.875000000000     66.870002746582
H     53.129001617432     21.232000350952     66.255996704102
C     52.176998138428     21.329000473022     68.177001953125
O     50.957000732422     21.354000091553     67.962997436523
N     52.720001220703     20.795000076294     69.322998046875
H     53.712001800537     20.905000686646     69.527000427246
C     51.903999328613     20.356000900269     70.458000183105
H     50.917999267578     20.833999633789     70.355003356934
C     51.729000091553     18.812000274658     70.494003295898
H     51.201999664307     18.531000137329     71.419998168945
H     52.723999023438     18.347999572754     70.530998229980
C     50.941001892090     18.284000396729     69.271003723145
H     51.443000793457     18.610000610352     68.349998474121
H     49.922000885010     18.684000015259     69.260002136230
C     50.858001708984     16.767000198364     69.261001586914
O     49.812000274658     16.114999771118     69.400001525879
O     52.069000244141     16.197999954224     69.074996948242
C     52.611999511719     20.819999694824     71.754997253418
O     53.842998504639     20.957000732422     71.808998107910
N     51.791000366211     21.025999069214     72.828002929688
H     50.793998718262     20.868999481201     72.717002868652
C     52.312000274658     21.354000091553     74.164001464844
H     52.625999450684     20.450000762939     74.708000183105
H     51.532001495361     21.868999481201     74.736999511719
H     53.180999755859     22.011999130249     74.055000305176
O     51.964000701904     13.500000000000     69.033996582031
H     52.005001068115     13.241000175476     68.088996887207
H     51.018001556396     13.404999732971     69.292999267578
H     52.015998840332     14.848999977112     69.055000305176
31
generated by pypdb
C     53.183998107910     21.858999252319     67.155998229980
H     54.220001220703     21.872999191284     67.518997192383
H     52.883998870850     22.875000000000     66.870002746582
H     53.129001617432     21.232000350952     66.255996704102
C     52.176998138428     21.329000473022     68.177001953125
O     50.957000732422     21.354000091553     67.962997436523
N     52.720001220703     20.795000076294     69.322998046875
H     53.712001800537     20.905000686646     69.527000427246
C     51.903999328613     20.356000900269     70.458000183105
H     50.917999267578     20.833999633789     70.355003356934
C     51.729000091553     18.812000274658     70.494003295898
H     51.201999664307     18.531000137329     71.419998168945
H     52.723999023438     18.347999572754     70.530998229980
C     50.941001892090     18.284000396729     69.271003723145
H     51.443000793457     18.610000610352     68.349998474121
H     49.922000885010     18.684000015259     69.260002136230
C     50.858001708984     16.767000198364     69.261001586914
O     49.812000274658     16.114999771118     69.400001525879
O     52.069000244141     16.197999954224     69.074996948242
C     52.611999511719     20.819999694824     71.754997253418
O     53.842998504639     20.957000732422     71.808998107910
N     51.791000366211     21.025999069214     72.828002929688
H     50.793998718262     20.868999481201     72.717002868652
C     52.312000274658     21.354000091553     74.164001464844
H     52.625999450684     20.450000762939     74.708000183105
H     51.532001495361     21.868999481201     74.736999511719
H     53.180999755859     22.011999130249     74.055000305176
O     51.964000701904     13.500000000000     69.033996582031
H     52.001998901367     13.227999687195     68.094001770020
H     51.018001556396     13.416999816895     69.289001464844
H     52.020000457764     14.937000274658     69.055999755859
31
generated by pypdb
C     53.183998107910     21.858999252319     67.155998229980
H     54.220001220703     21.872999191284     67.518997192383
H     52.883998870850     22.875000000000     66.870002746582
H     53.129001617432     21.232000350952     66.255996704102
C     52.176998138428     21.329000473022     68.177001953125
O     50.957000732422     21.354000091553     67.962997436523
N     52.720001220703     20.795000076294     69.322998046875
H     53.712001800537     20.905000686646     69.527000427246
C     51.903999328613     20.356000900269     70.458000183105
H     50.917999267578     20.833999633789     70.355003356934
C     51.729000091553     18.812000274658     70.494003295898
H     51.201999664307     18.531000137329     71.419998168945
H     52.723999023438     18.347999572754     70.530998229980
C     50.941001892090     18.284000396729     69.271003723145
H     51.443000793457     18.610000610352     68.349998474121
H     49.922000885010     18.684000015259     69.260002136230
C     50.858001708984     16.767000198364     69.261001586914
O     49.812000274658     16.114999771118     69.400001525879
O     52.069000244141     16.197999954224     69.074996948242
C     52.611999511719     20.819999694824     71.754997253418
O     53.842998504639     20.957000732422     71.808998107910
N     51.791000366211     21.025999069214     72.828002929688
H     50.793998718262     20.868999481201     72.717002868652
C     52.312000274658     21.354000091553     74.164001464844
H     52.625999450684     20.450000762939     74.708000183105
H     51.532001495361     21.868999481201     74.736999511719
H     53.180999755859     22.011999130249     74.055000305176
O     51.964000701904     13.500000000000     69.033996582031
H     52.000999450684     13.206000328064     68.101997375488
H     51.018001556396     13.428999900818     69.287002563477
H     52.022998809814     15.024000167847     69.056999206543
31
generated by pypdb
C     53.183998107910     21.858999252319     67.155998229980
H     54.220001220703     21.872999191284     67.518997192383
H     52.883998870850     22.875000000000     66.870002746582
H     53.129001617432     21.232000350952     66.255996704102
C     52.176998138428     21.329000473022     68.177001953125
O     50.957000732422     21.354000091553     67.962997436523
N     52.720001220703     20.795000076294     69.322998046875
H     53.712001800537     20.905000686646     69.527000427246
C     51.903999328613     20.356000900269     70.458000183105
H     50.917999267578     20.833999633789     70.355003356934
C     51.729000091553     18.812000274658     70.494003295898
H     51.201999664307     18.531000137329     71.419998168945
H     52.723999023438     18.347999572754     70.530998229980
C     50.941001892090     18.284000396729     69.271003723145
H     51.443000793457     18.610000610352     68.349998474121
H     49.922000885010     18.684000015259     69.260002136230
C     50.858001708984     16.767000198364     69.261001586914
O     49.812000274658     16.114999771118     69.400001525879
O     52.069000244141     16.197999954224     69.074996948242
C     52.611999511719     20.819999694824     71.754997253418
O     53.842998504639     20.957000732422     71.808998107910
N     51.791000366211     21.025999069214     72.828002929688
H     50.793998718262     20.868999481201     72.717002868652
C     52.312000274658     21.354000091553     74.164001464844
H     52.625999450684     20.450000762939     74.708000183105
H     51.532001495361     21.868999481201     74.736999511719
H     53.180999755859     22.011999130249     74.055000305176
O     51.964000701904     13.500000000000     69.033996582031
H     51.997001647949     13.182999610901     68.110000610352
H     51.020000457764     13.435000419617     69.290000915527
H     52.027000427246     15.111000061035     69.058998107910
31
generated by pypdb
C     53.183998107910     21.858999252319     67.155998229980
H     54.220001220703     21.872999191284     67.518997192383
H     52.883998870850     22.875000000000     66.870002746582
H     53.129001617432     21.232000350952     66.255996704102
C     52.176998138428     21.329000473022     68.177001953125
O     50.957000732422     21.354000091553     67.962997436523
N     52.720001220703     20.795000076294     69.322998046875
H     53.712001800537     20.905000686646     69.527000427246
C     51.903999328613     20.356000900269     70.458000183105
H     50.917999267578     20.833999633789     70.355003356934
C     51.729000091553     18.812000274658     70.494003295898
H     51.201999664307     18.531000137329     71.419998168945
H     52.723999023438     18.347999572754     70.530998229980
C     50.941001892090     18.284000396729     69.271003723145
H     51.443000793457     18.610000610352     68.349998474121
H     49.922000885010     18.684000015259     69.260002136230
C     50.858001708984     16.767000198364     69.261001586914
O     49.812000274658     16.114999771118     69.400001525879
O     52.069000244141     16.197999954224     69.074996948242
C     52.611999511719     20.819999694824     71.754997253418
O     53.842998504639     20.957000732422     71.808998107910
N     51.791000366211     21.025999069214     72.828002929688
H     50.793998718262     20.868999481201     72.717002868652
C     52.312000274658     21.354000091553     74.164001464844
H     52.625999450684     20.450000762939     74.708000183105
H     51.532001495361     21.868999481201     74.736999511719
H     53.180999755859     22.011999130249     74.055000305176
O     51.964000701904     13.500000000000     69.033996582031
H     51.999000549316     13.126999855042     68.133003234863
H     51.016998291016     13.461000442505     69.282997131348
H     52.029998779297     15.199000358582     69.059997558594
31
generated by pypdb
C     53.183998107910     21.858999252319     67.155998229980
H     54.220001220703     21.872999191284     67.518997192383
H     52.883998870850     22.875000000000     66.870002746582
H     53.129001617432     21.232000350952     66.255996704102
C     52.176998138428     21.329000473022     68.177001953125
O     50.957000732422     21.354000091553     67.962997436523
N     52.720001220703     20.795000076294     69.322998046875
H     53.712001800537     20.905000686646     69.527000427246
C     51.903999328613     20.356000900269     70.458000183105
H     50.917999267578     20.833999633789     70.355003356934
C     51.729000091553     18.812000274658     70.494003295898
H     51.201999664307     18.531000137329     71.419998168945
H     52.723999023438     18.347999572754     70.530998229980
C     50.941001892090     18.284000396729     69.271003723145
H     51.443000793457     18.610000610352     68.349998474121
H     49.922000885010     18.684000015259     69.260002136230
C     50.858001708984     16.767000198364     69.261001586914
O     49.812000274658     16.114999771118     69.400001525879
O     52.069000244141     16.197999954224     69.074996948242
C     52.611999511719     20.819999694824     71.754997253418
O     53.842998504639     20.957000732422     71.808998107910
N     51.791000366211     21.025999069214     72.828002929688
H     50.793998718262     20.868999481201     72.717002868652
C     52.312000274658     21.354000091553     74.164001464844
H     52.625999450684     20.450000762939     74.708000183105
H     51.532001495361     21.868999481201     74.736999511719
H     53.180999755859     22.011999130249     74.055000305176
O     51.959999084473     13.399999618530     69.032997131348
H     52.029998779297     13.126999855042     68.084999084473
H     51.020999908447     13.234999656677     69.320999145508
H     51.999000549316     14.399999618530     69.047996520996
31
generated by pypdb
C     53.183998107910     21.858999252319     67.155998229980
H     54.220001220703     21.872999191284     67.518997192383
H     52.883998870850     22.875000000000     66.870002746582
H     53.129001617432     21.232000350952     66.255996704102
C     52.176998138428     21.329000473022     68.177001953125
O     50.957000732422     21.354000091553     67.962997436523
N     52.720001220703     20.795000076294     69.322998046875
H     53.712001800537     20.905000686646     69.527000427246
C     51.903999328613     20.356000900269     70.458000183105
H     50.917999267578     20.833999633789     70.355003356934
C     51.729000091553     18.812000274658     70.494003295898
H     51.201999664307     18.531000137329     71.419998168945
H     52.723999023438     18.347999572754     70.530998229980
C     50.941001892090     18.284000396729     69.271003723145
H     51.443000793457     18.610000610352     68.349998474121
H     49.922000885010     18.684000015259     69.260002136230
C     50.858001708984     16.767000198364     69.261001586914
O     49.812000274658     16.114999771118     69.400001525879
O     52.069000244141     16.197999954224     69.074996948242
C     52.611999511719     20.819999694824     71.754997253418
O     53.842998504639     20.957000732422     71.808998107910
N     51.791000366211     21.025999069214     72.828002929688
H     50.793998718262     20.868999481201     72.717002868652
C     52.312000274658     21.354000091553     74.164001464844
H     52.625999450684     20.450000762939     74.708000183105
H     51.532001495361     21.868999481201     74.736999511719
H     53.180999755859     22.011999130249     74.055000305176
O     51.959999084473     13.399999618530     69.032997131348
H     52.019001007080     13.138999938965     68.083000183105
H     51.018001556396     13.255999565125     69.310997009277
H     52.002998352051     14.498999595642     69.049003601074
31
generated by pypdb
C     53.183998107910     21.858999252319     67.155998229980
H     54.220001220703     21.872999191284     67.518997192383
H     52.883998870850     22.875000000000     66.870002746582
H     53.129001617432     21.232000350952     66.255996704102
C     52.176998138428     21.329000473022     68.177001953125
O     50.957000732422     21.354000091553     67.962997436523
N     52.720001220703     20.795000076294     69.322998046875
H     53.712001800537     20.905000686646     69.527000427246
C     51.903999328613     20.356000900269     70.458000183105
H     50.917999267578     20.833999633789     70.355003356934
C     51.729000091553     18.812000274658     70.494003295898
H     51.201999664307     18.531000137329     71.419998168945
H     52.723999023438     18.347999572754     70.530998229980
C     50.941001892090     18.284000396729     69.271003723145
H     51.443000793457     18.610000610352     68.349998474121
H     49.922000885010     18.684000015259     69.260002136230
C     50.858001708984     16.767000198364     69.261001586914
O     49.812000274658     16.114999771118     69.400001525879
O     52.069000244141     16.197999954224     69.074996948242
C     52.611999511719     20.819999694824     71.754997253418
O     53.842998504639     20.957000732422     71.808998107910
N     51.791000366211     21.025999069214     72.828002929688
H     50.793998718262     20.868999481201     72.717002868652
C     52.312000274658     21.354000091553     74.164001464844
H     52.625999450684     20.450000762939     74.708000183105
H     51.532001495361     21.868999481201     74.736999511719
H     53.180999755859     22.011999130249     74.055000305176
O     51.959999084473     13.399999618530     69.032997131348
H     52.008998870850     13.149999618530     68.082000732422
H     51.015998840332     13.276000022888     69.303001403809
H     52.006999969482     14.598999977112     69.051002502441
31
generated by pypdb
C     53.183998107910     21.858999252319     67.155998229980
H     54.220001220703     21.872999191284     67.518997192383
H     52.883998870850     22.875000000000     66.870002746582
H     53.129001617432     21.232000350952     66.255996704102
C     52.176998138428     21.329000473022     68.177001953125
O     50.957000732422     21.354000091553     67.962997436523
N     52.720001220703     20.795000076294     69.322998046875
H     53.712001800537     20.905000686646     69.527000427246
C     51.903999328613     20.356000900269     70.458000183105
H     50.917999267578     20.833999633789     70.355003356934
C     51.729000091553     18.812000274658     70.494003295898
H     51.201999664307     18.531000137329     71.419998168945
H     52.723999023438     18.347999572754     70.530998229980
C     50.941001892090     18.284000396729     69.271003723145
H     51.443000793457     18.610000610352     68.349998474121
H     49.922000885010     18.684000015259     69.260002136230
C     50.858001708984     16.767000198364     69.261001586914
O     49.812000274658     16.114999771118     69.400001525879
O     52.069000244141     16.197999954224     69.074996948242
C     52.611999511719     20.819999694824     71.754997253418
O     53.842998504639     20.957000732422     71.808998107910
N     51.791000366211     21.025999069214     72.828002929688
H     50.793998718262     20.868999481201     72.717002868652
C     52.312000274658     21.354000091553     74.164001464844
H     52.625999450684     20.450000762939     74.708000183105
H     51.532001495361     21.868999481201     74.736999511719
H     53.180999755859     22.011999130249     74.055000305176
O     51.959999084473     13.399999618530     69.032997131348
H     52.001998901367     13.156000137329     68.082000732422
H     51.014999389648     13.293999671936     69.296997070312
H     52.009998321533     14.699000358582     69.052001953125
31
generated by pypdb
C     53.183998107910     21.858999252319     67.155998229980
H     54.220001220703     21.872999191284     67.518997192383
H     52.883998870850     22.875000000000     66.870002746582
H     53.129001617432     21.232000350952     66.255996704102
C     52.176998138428     21.329000473022     68.177001953125
O     50.957000732422     21.354000091553     67.962997436523
N     52.720001220703     20.795000076294     69.322998046875
H     53.712001800537     20.905000686646     69.527000427246
C     51.903999328613     20.356000900269     70.458000183105
H     50.917999267578     20.833999633789     70.355003356934
C     51.729000091553     18.812000274658     70.494003295898
H     51.201999664307     18.531000137329     71.419998168945
H     52.723999023438     18.347999572754     70.530998229980
C     50.941001892090     18.284000396729     69.271003723145
H     51.443000793457     18.610000610352     68.349998474121
H     49.922000885010     18.684000015259     69.260002136230
C     50.858001708984     16.767000198364     69.261001586914
O     49.812000274658     16.114999771118     69.400001525879
O     52.069000244141     16.197999954224     69.074996948242
C     52.611999511719     20.819999694824     71.754997253418
O     53.842998504639     20.957000732422     71.808998107910
N     51.791000366211     21.025999069214     72.828002929688
H     50.793998718262     20.868999481201     72.717002868652
C     52.312000274658     21.354000091553     74.164001464844
H     52.625999450684     20.450000762939     74.708000183105
H     51.532001495361     21.868999481201     74.736999511719
H     53.180999755859     22.011999130249     74.055000305176
O     51.959999084473     13.399999618530     69.032997131348
H     51.995998382568     13.154999732971     68.083999633789
H     51.013999938965     13.310000419617     69.291000366211
H     52.013999938965     14.798999786377     69.054000854492
31
generated by pypdb
C     53.183998107910     21.858999252319     67.155998229980
H     54.220001220703     21.872999191284     67.518997192383
H     52.883998870850     22.875000000000     66.870002746582
H     53.129001617432     21.232000350952     66.255996704102
C     52.176998138428     21.329000473022     68.177001953125
O     50.957000732422     21.354000091553     67.962997436523
N     52.720001220703     20.795000076294     69.322998046875
H     53.712001800537     20.905000686646     69.527000427246
C     51.903999328613     20.356000900269     70.458000183105
H     50.917999267578     20.833999633789     70.355003356934
C     51.729000091553     18.812000274658     70.494003295898
H     51.201999664307     18.531000137329     71.419998168945
H     52.723999023438     18.347999572754     70.530998229980
C     50.941001892090     18.284000396729     69.271003723145
H     51.443000793457     18.610000610352     68.349998474121
H     49.922000885010     18.684000015259     69.260002136230
C     50.858001708984     16.767000198364     69.261001586914
O     49.812000274658     16.114999771118     69.400001525879
O     52.069000244141     16.197999954224     69.074996948242
C     52.611999511719     20.819999694824     71.754997253418
O     53.842998504639     20.957000732422     71.808998107910
N     51.791000366211     21.025999069214     72.828002929688
H     50.793998718262     20.868999481201     72.717002868652
C     52.312000274658     21.354000091553     74.164001464844
H     52.625999450684     20.450000762939     74.708000183105
H     51.532001495361     21.868999481201     74.736999511719
H     53.180999755859     22.011999130249     74.055000305176
O     51.959999084473     13.399999618530     69.032997131348
H     51.993000030518     13.142999649048     68.088996887207
H     51.013999938965     13.324000358582     69.288002014160
H     52.018001556396     14.899000167847     69.055000305176
31
generated by pypdb
C     53.183998107910     21.858999252319     67.155998229980
H     54.220001220703     21.872999191284     67.518997192383
H     52.883998870850     22.875000000000     66.870002746582
H     53.129001617432     21.232000350952     66.255996704102
C     52.176998138428     21.329000473022     68.177001953125
O     50.957000732422     21.354000091553     67.962997436523
N     52.720001220703     20.795000076294     69.322998046875
H     53.712001800537     20.905000686646     69.527000427246
C     51.903999328613     20.356000900269     70.458000183105
H     50.917999267578     20.833999633789     70.355003356934
C     51.729000091553     18.812000274658     70.494003295898
H     51.201999664307     18.531000137329     71.419998168945
H     52.723999023438     18.347999572754     70.530998229980
C     50.941001892090     18.284000396729     69.271003723145
H     51.443000793457     18.610000610352     68.349998474121
H     49.922000885010     18.684000015259     69.260002136230
C     50.858001708984     16.767000198364     69.261001586914
O     49.812000274658     16.114999771118     69.400001525879
O     52.069000244141     16.197999954224     69.074996948242
C     52.611999511719     20.819999694824     71.754997253418
O     53.842998504639     20.957000732422     71.808998107910
N     51.791000366211     21.025999069214     72.828002929688
H     50.793998718262     20.868999481201     72.717002868652
C     52.312000274658     21.354000091553     74.164001464844
H     52.625999450684     20.450000762939     74.708000183105
H     51.532001495361     21.868999481201     74.736999511719
H     53.180999755859     22.011999130249     74.055000305176
O     51.959999084473     13.399999618530     69.032997131348
H     51.990001678467     13.119999885559     68.097000122070
H     51.013999938965     13.338000297546     69.285003662109
H     52.021999359131     14.998999595642     69.056999206543
31
generated by pypdb
C     53.183998107910     21.858999252319     67.155998229980
H     54.220001220703     21.872999191284     67.518997192383
H     52.883998870850     22.875000000000     66.870002746582
H     53.129001617432     21.232000350952     66.255996704102
C     52.176998138428     21.329000473022     68.177001953125
O     50.957000732422     21.354000091553     67.962997436523
N     52.720001220703     20.795000076294     69.322998046875
H     53.712001800537     20.905000686646     69.527000427246
C     51.903999328613     20.356000900269     70.458000183105
H     50.917999267578     20.833999633789     70.355003356934
C     51.729000091553     18.812000274658     70.494003295898
H     51.201999664307     18.531000137329     71.419998168945
H     52.723999023438     18.347999572754     70.530998229980
C     50.941001892090     18.284000396729     69.271003723145
H     51.443000793457     18.610000610352     68.349998474121
H     49.922000885010     18.684000015259     69.260002136230
C     50.858001708984     16.767000198364     69.261001586914
O     49.812000274658     16.114999771118     69.400001525879
O     52.069000244141     16.197999954224     69.074996948242
C     52.611999511719     20.819999694824     71.754997253418
O     53.842998504639     20.957000732422     71.808998107910
N     51.791000366211     21.025999069214     72.828002929688
H     50.793998718262     20.868999481201     72.717002868652
C     52.312000274658     21.354000091553     74.164001464844
H     52.625999450684     20.450000762939     74.708000183105
H     51.532001495361     21.868999481201     74.736999511719
H     53.180999755859     22.011999130249     74.055000305176
O     51.959999084473     13.399999618530     69.032997131348
H     51.992000579834     13.083999633789     68.109001159668
H     51.015998840332     13.336000442505     69.288002014160
H     52.026000976562     15.098999977112     69.057998657227
31
generated by pypdb
C     53.183998107910     21.858999252319     67.155998229980
H     54.220001220703     21.872999191284     67.518997192383
H     52.883998870850     22.875000000000     66.870002746582
H     53.129001617432     21.232000350952     66.255996704102
C     52.176998138428     21.329000473022     68.177001953125
O     50.957000732422     21.354000091553     67.962997436523
N     52.720001220703     20.795000076294     69.322998046875
H     53.712001800537     20.905000686646     69.527000427246
C     51.903999328613     20.356000900269     70.458000183105
H     50.917999267578     20.833999633789     70.355003356934
C     51.729000091553     18.812000274658     70.494003295898
H     51.201999664307     18.531000137329     71.419998168945
H     52.723999023438     18.347999572754     70.530998229980
C     50.941001892090     18.284000396729     69.271003723145
H     51.443000793457     18.610000610352     68.349998474121
H     49.922000885010     18.684000015259     69.260002136230
C     50.858001708984     16.767000198364     69.261001586914
O     49.812000274658     16.114999771118     69.400001525879
O     52.069000244141     16.197999954224     69.074996948242
C     52.611999511719     20.819999694824     71.754997253418
O     53.842998504639     20.957000732422     71.808998107910
N     51.791000366211     21.025999069214     72.828002929688
H     50.793998718262     20.868999481201     72.717002868652
C     52.312000274658     21.354000091553     74.164001464844
H     52.625999450684     20.450000762939     74.708000183105
H     51.532001495361     21.868999481201     74.736999511719
H     53.180999755859     22.011999130249     74.055000305176
O     51.959999084473     13.399999618530     69.032997131348
H     51.986999511719     13.038999557495     68.126998901367
H     51.013999938965     13.369999885559     69.282997131348
H     52.029998779297     15.199000358582     69.059997558594
