# Supplementary material for: Using Constrained Density Functional Theory to Track Proton Transfers and to Sample Their Associated Free Energy Surface
Source: J Chem Theory Comput. 2021 Sep 1;17(9):5759–65. doi: 10.1021/acs.jctc.1c00609 (PMC8444337; doi:10.1021/acs.jctc.1c00609)
Supplement: Supplementary file 3 — ct1c00609_si_003.xyz [file ct1c00609_si_003.xyz]

7
generated by pypdb
O      9.199999809265      7.000000000000      7.000000000000
H      9.711999893188      7.690000057220      6.565999984741
H      9.706000328064      6.620999813080      7.727000236511
O      7.000000000000      7.000000000000      7.000000000000
H      6.487999916077      7.729000091553      7.364999771118
H      6.493000030518      6.550000190735      6.315000057220
H      8.100000381470      7.000000000000      7.000000000000
7
generated by pypdb
O      9.199999809265      7.000000000000      7.000000000000
H      9.758000373840      7.532999992371      6.426000118256
H      9.746000289917      6.473000049591      7.592000007629
O      7.000000000000      7.000000000000      7.000000000000
H      6.515999794006      7.763999938965      7.335000038147
H      6.517000198364      6.585999965668      6.276000022888
H      8.060000419617      7.000000000000      7.000000000000
7
generated by pypdb
O      9.199999809265      7.000000000000      7.000000000000
H      9.767999649048      7.527999877930      6.431000232697
H      9.750000000000      6.473999977112      7.589000225067
O      7.000000000000      7.000000000000      7.000000000000
H      6.532999992371      7.782000064850      7.316999912262
H      6.532999992371      6.598000049591      6.257999897003
H      8.020000457764      7.000000000000      7.000000000000
7
generated by pypdb
O      9.199999809265      7.000000000000      7.000000000000
H      9.777000427246      7.524000167847      6.436999797821
H      9.751999855042      6.473999977112      7.585999965668
O      7.000000000000      7.000000000000      7.000000000000
H      6.545000076294      7.795000076294      7.304999828339
H      6.545000076294      6.604000091553      6.245999813080
H      7.980000019073      7.000000000000      7.000000000000
7
generated by pypdb
O      9.199999809265      7.000000000000      7.000000000000
H      9.786999702454      7.521999835968      6.446000099182
H      9.753999710083      6.475999832153      7.586999893188
O      7.000000000000      7.000000000000      7.000000000000
H      6.553999900818      7.802999973297      7.298999786377
H      6.553999900818      6.605999946594      6.238999843597
H      7.940000057220      7.000000000000      7.000000000000
7
generated by pypdb
O      9.199999809265      7.000000000000      7.000000000000
H      9.795999526978      7.519000053406      6.452000141144
H      9.755000114441      6.478000164032      7.586999893188
O      7.000000000000      7.000000000000      7.000000000000
H      6.559000015259      7.807000160217      7.296999931335
H      6.559999942780      6.605000019073      6.236000061035
H      7.900000095367      7.000000000000      7.000000000000
7
generated by pypdb
O      9.399999618530      7.000000000000      7.000000000000
H      9.847999572754      7.807000160217      6.719999790192
H      9.833000183105      6.659999847412      7.791999816895
O      7.000000000000      7.000000000000      7.000000000000
H      6.551000118256      7.828999996185      7.204999923706
H      6.565999984741      6.587999820709      6.243000030518
H      8.199999809265      7.000000000000      7.000000000000
7
generated by pypdb
O      9.399999618530      7.000000000000      7.000000000000
H      9.881999969482      7.776000022888      6.695000171661
H      9.861000061035      6.631999969482      7.762000083923
O      7.000000000000      7.000000000000      7.000000000000
H      6.574999809265      7.852000236511      7.158999919891
H      6.585000038147      6.571000099182      6.239999771118
H      8.140000343323      7.000000000000      7.000000000000
7
generated by pypdb
O      9.399999618530      7.000000000000      7.000000000000
H      9.975999832153      7.528999805450      6.441999912262
H      9.939000129700      6.471000194550      7.594999790192
O      7.000000000000      7.000000000000      7.000000000000
H      6.594999790192      7.843999862671      7.242000102997
H      6.594999790192      6.657000064850      6.190999984741
H      8.079999923706      7.000000000000      7.000000000000
7
generated by pypdb
O      9.399999618530      7.000000000000      7.000000000000
H      9.986000061035      7.522999763489      6.447999954224
H      9.944000244141      6.473000049591      7.592000007629
O      7.000000000000      7.000000000000      7.000000000000
H      6.598999977112      7.846000194550      7.244999885559
H      6.599999904633      6.653999805450      6.189000129700
H      8.020000457764      7.000000000000      7.000000000000
7
generated by pypdb
O      9.399999618530      7.000000000000      7.000000000000
H      9.994000434875      7.519000053406      6.453000068665
H      9.949000358582      6.475999832153      7.589000225067
O      7.000000000000      7.000000000000      7.000000000000
H      6.599999904633      7.846000194550      7.250999927521
H      6.600999832153      6.649000167847      6.190999984741
H      7.960000038147      7.000000000000      7.000000000000
7
generated by pypdb
O      9.399999618530      7.000000000000      7.000000000000
H     10.003000259399      7.514999866486      6.459000110626
H      9.949999809265      6.477000236511      7.587999820709
O      7.000000000000      7.000000000000      7.000000000000
H      6.596000194550      7.841000080109      7.262000083923
H      6.597000122070      6.637000083923      6.197000026703
H      7.900000095367      7.000000000000      7.000000000000
7
generated by pypdb
O      9.600000381470      7.000000000000      7.000000000000
H      9.998000144958      7.866000175476      6.842999935150
H      9.980999946594      6.638000011444      7.810999870300
O      7.000000000000      7.000000000000      7.000000000000
H      6.600999832153      7.875999927521      7.078999996185
H      6.620999813080      6.565999984741      6.223999977112
H      8.300000190735      7.000000000000      7.000000000000
7
generated by pypdb
O      9.600000381470      7.000000000000      7.000000000000
H     10.022999763489      7.861999988556      6.910999774933
H      9.994999885559      6.561999797821      7.763999938965
O      7.000000000000      7.000000000000      7.000000000000
H      6.624000072479      7.890999794006      6.994999885559
H      6.638999938965      6.510000228882      6.247000217438
H      8.220000267029      7.000000000000      7.000000000000
7
generated by pypdb
O      9.600000381470      7.000000000000      7.000000000000
H     10.059000015259      7.820000171661      6.789000034332
H     10.041999816895      6.618000030518      7.764999866486
O      7.000000000000      7.000000000000      7.000000000000
H      6.625999927521      7.892000198364      7.054999828339
H      6.637000083923      6.545000076294      6.225999832153
H      8.140000343323      7.000000000000      7.000000000000
7
generated by pypdb
O      9.600000381470      7.000000000000      7.000000000000
H     10.189000129700      7.540999889374      6.468999862671
H     10.140999794006      6.487999916077      7.605000019073
O      7.000000000000      7.000000000000      7.000000000000
H      6.636000156403      7.874000072479      7.210999965668
H      6.636000156403      6.677000045776      6.160999774933
H      8.060000419617      7.000000000000      7.000000000000
7
generated by pypdb
O      9.600000381470      7.000000000000      7.000000000000
H     10.199000358582      7.531000137329      6.472000122070
H     10.145999908447      6.486000061035      7.599999904633
O      7.000000000000      7.000000000000      7.000000000000
H      6.626999855042      7.867000102997      7.224999904633
H      6.626999855042      6.664000034332      6.169000148773
H      7.980000019073      7.000000000000      7.000000000000
7
generated by pypdb
O      9.600000381470      7.000000000000      7.000000000000
H     10.206999778748      7.526999950409      6.477000236511
H     10.149000167847      6.487999916077      7.598999977112
O      7.000000000000      7.000000000000      7.000000000000
H      6.613999843597      7.856999874115      7.243999958038
H      6.614999771118      6.645999908447      6.182000160217
H      7.900000095367      7.000000000000      7.000000000000
7
generated by pypdb
O      9.800000190735      7.000000000000      7.000000000000
H     10.145999908447      7.883999824524      7.185999870300
H     10.126999855042      6.414999961853      7.697999954224
O      7.000000000000      7.000000000000      7.000000000000
H      6.653999805450      7.866000175476      6.743000030518
H      6.671999931335      6.360000133514      6.352000236511
H      8.399999618530      7.000000000000      7.000000000000
7
generated by pypdb
O      9.800000190735      7.000000000000      7.000000000000
H     10.185999870300      7.881000041962      6.919000148773
H     10.157999992371      6.611999988556      7.809000015259
O      7.000000000000      7.000000000000      7.000000000000
H      6.657999992371      7.907000064850      6.999000072479
H      6.672999858856      6.553999900818      6.203999996185
H      8.300000190735      7.000000000000      7.000000000000
7
generated by pypdb
O      9.800000190735      7.000000000000      7.000000000000
H     10.225999832153      7.862999916077      7.019000053406
H     10.189999580383      6.492000102997      7.719999790192
O      7.000000000000      7.000000000000      7.000000000000
H      6.664999961853      7.903999805450      6.890999794006
H      6.676000118256      6.458000183105      6.262000083923
H      8.199999809265      7.000000000000      7.000000000000
7
generated by pypdb
O      9.800000190735      7.000000000000      7.000000000000
H     10.291999816895      7.789999961853      6.768000125885
H     10.274000167847      6.592000007629      7.730999946594
O      7.000000000000      7.000000000000      7.000000000000
H      6.652999877930      7.905000209808      7.053999900818
H      6.658999919891      6.561999797821      6.203000068665
H      8.100000381470      7.000000000000      7.000000000000
7
generated by pypdb
O      9.800000190735      7.000000000000      7.000000000000
H     10.404000282288      7.534999847412      6.480999946594
H     10.345000267029      6.491000175476      7.603000164032
O      7.000000000000      7.000000000000      7.000000000000
H      6.644000053406      7.879000186920      7.211999893188
H      6.644000053406      6.673999786377      6.156000137329
H      8.000000000000      7.000000000000      7.000000000000
7
generated by pypdb
O      9.800000190735      7.000000000000      7.000000000000
H     10.411000251770      7.527999877930      6.482999801636
H     10.348999977112      6.491000175476      7.599999904633
O      7.000000000000      7.000000000000      7.000000000000
H      6.622000217438      7.862999916077      7.237999916077
H      6.623000144958      6.650000095367      6.176000118256
H      7.900000095367      7.000000000000      7.000000000000
7
generated by pypdb
O     10.000000000000      7.000000000000      7.000000000000
H     10.314000129700      7.889999866486      7.217000007629
H     10.298999786377      6.419000148773      7.715000152588
O      7.000000000000      7.000000000000      7.000000000000
H      6.686999797821      7.873000144958      6.721000194550
H      6.702000141144      6.370999813080      6.326000213623
H      8.500000000000      7.000000000000      7.000000000000
7
generated by pypdb
O     10.000000000000      7.000000000000      7.000000000000
H     10.331000328064      7.834000110626      7.359000205994
H     10.321999549866      6.309000015259      7.593999862671
O      7.000000000000      7.000000000000      7.000000000000
H      6.705999851227      7.820000171661      6.571000099182
H      6.710999965668      6.262000083923      6.438000202179
H      8.380000114441      7.000000000000      7.000000000000
7
generated by pypdb
O     10.000000000000      7.000000000000      7.000000000000
H     10.390999794006      7.853000164032      7.216000080109
H     10.366000175476      6.377999782562      7.638999938965
O      7.000000000000      7.000000000000      7.000000000000
H      6.697999954224      7.876999855042      6.709000110626
H      6.703999996185      6.344999790192      6.343999862671
H      8.260000228882      7.000000000000      7.000000000000
7
generated by pypdb
O     10.000000000000      7.000000000000      7.000000000000
H     10.472000122070      7.836999893188      6.986999988556
H     10.428999900818      6.474999904633      7.681000232697
O      7.000000000000      7.000000000000      7.000000000000
H      6.677000045776      7.913000106812      6.907999992371
H      6.684999942780      6.468999862671      6.247000217438
H      8.140000343323      7.000000000000      7.000000000000
7
generated by pypdb
O     10.000000000000      7.000000000000      7.000000000000
H     10.607000350952      7.533999919891      6.485000133514
H     10.546999931335      6.494999885559      7.604000091553
O      7.000000000000      7.000000000000      7.000000000000
H      6.655000209808      7.887000083923      7.203000068665
H      6.656000137329      6.681000232697      6.146999835968
H      8.020000457764      7.000000000000      7.000000000000
7
generated by pypdb
O     10.000000000000      7.000000000000      7.000000000000
H     10.612999916077      7.526999950409      6.485000133514
H     10.550999641418      6.493999958038      7.598999977112
O      7.000000000000      7.000000000000      7.000000000000
H      6.625000000000      7.866000175476      7.236999988556
H      6.625999927521      6.651999950409      6.172999858856
H      7.900000095367      7.000000000000      7.000000000000
7
generated by pypdb
O     10.199999809265      7.000000000000      7.000000000000
H     10.482999801636      7.872000217438      7.315999984741
H     10.472000122070      6.363999843597      7.679999828339
O      7.000000000000      7.000000000000      7.000000000000
H      6.717000007629      7.850999832153      6.633999824524
H      6.728000164032      6.324999809265      6.359000205994
H      8.600000381470      7.000000000000      7.000000000000
7
generated by pypdb
O     10.199999809265      7.000000000000      7.000000000000
H     10.515000343323      7.862999916077      7.300000190735
H     10.500000000000      6.367000102997      7.665999889374
O      7.000000000000      7.000000000000      7.000000000000
H      6.730999946594      7.859000205994      6.632999897003
H      6.739999771118      6.322000026703      6.353000164032
H      8.460000038147      7.000000000000      7.000000000000
7
generated by pypdb
O     10.199999809265      7.000000000000      7.000000000000
H     10.578000068665      7.849999904633      7.251999855042
H     10.553000450134      6.368000030518      7.637000083923
O      7.000000000000      7.000000000000      7.000000000000
H      6.719999790192      7.874000072479      6.671999931335
H      6.724999904633      6.333000183105      6.344999790192
H      8.319999694824      7.000000000000      7.000000000000
7
generated by pypdb
O     10.199999809265      7.000000000000      7.000000000000
H     10.692000389099      7.804999828339      6.822999954224
H     10.642000198364      6.592999935150      7.750000000000
O      7.000000000000      7.000000000000      7.000000000000
H      6.695000171661      7.923999786377      7.034999847412
H      6.699999809265      6.593999862671      6.165999889374
H      8.180000305176      7.000000000000      7.000000000000
7
generated by pypdb
O     10.199999809265      7.000000000000      7.000000000000
H     10.810000419617      7.532000064850      6.486999988556
H     10.750000000000      6.495999813080      7.600999832153
O      7.000000000000      7.000000000000      7.000000000000
H      6.664000034332      7.893000125885      7.196000099182
H      6.664999961853      6.686999797821      6.140999794006
H      8.039999961853      7.000000000000      7.000000000000
7
generated by pypdb
O     10.199999809265      7.000000000000      7.000000000000
H     10.814999580383      7.526000022888      6.486999988556
H     10.753999710083      6.495999813080      7.597000122070
O      7.000000000000      7.000000000000      7.000000000000
H      6.625999927521      7.866000175476      7.236999988556
H      6.625999927521      6.651000022888      6.171999931335
H      7.900000095367      7.000000000000      7.000000000000
